# Supplementary material for: Iran’s great scientific divergence: The Middle-Income trap and the Political Economy of Science Policy
Source: PLoS One. 2026 Jun 3;21(6):e0349342. doi: 10.1371/journal.pone.0349342 (PMC13232799; doi:10.1371/journal.pone.0349342)
Supplement: S1 Data — (ZIP) [file pone.0349342.s001.zip]

Archive with 33 entries (32 files):
- S1_Data/
- S1_Data/expanded_2024_summary.csv
- S1_Data/expanded_coverage_report.csv
- S1_Data/expanded_donor_weights.csv
- S1_Data/expanded_leave_one_out.csv
- S1_Data/expanded_placebo_rmspe.csv
- S1_Data/expanded_predictor_balance.csv
- S1_Data/expanded_spec_sensitivity.csv
- S1_Data/Field-Weighted_Citation_Impact_vs_Publication_Com.csv
- S1_Data/Field-Weighted_Citation_Impact_vs_Publication_mat.csv
- S1_Data/Field-Weighted_Citation_Impact_vs_Publication_medecine.csv
- S1_Data/Field-Weighted_Citation_Impact_vs_Publication_phy.csv
- S1_Data/Field-Weighted_Citation_Impact_vs_Publication_Year.csv
- S1_Data/Field-Weighted_Citation_Impact_vs_Publication_Year_Eng.csv
- S1_Data/Field-Weighted_Citation_Impact_vs_Publication_Year_math.csv
- S1_Data/fwci.csv
- S1_Data/fwci_manual.csv
- S1_Data/intl_collab.csv
- S1_Data/intl_collab_manual.csv
- S1_Data/outputs.csv
- S1_Data/outputs_manual.csv
- S1_Data/Output_in_Top_10_Year.csv
- S1_Data/scival_fwci_collab_gap_vs_iran (1).csv
- S1_Data/scival_fwci_collab_gap_vs_iran.csv
- S1_Data/scival_merged_country_year (1).csv
- S1_Data/scival_merged_country_year.csv
- S1_Data/scival_merged_fixed.csv
- S1_Data/scival_period_summary (1).csv
- S1_Data/scival_period_summary.csv
- S1_Data/scival_period_summary_fixed.csv
- S1_Data/scopus_pub_counts_MY_TH_ES_MX (1).csv
- S1_Data/scopus_pub_counts_MY_TH_ES_MX.csv
- S1_Data/worldbank_predictors_extra_MY_TH_ES_MX.csv
