# Supplementary material for: Iran’s great scientific divergence: The Middle-Income trap and the Political Economy of Science Policy
Source: PLoS One. 2026 Jun 3;21(6):e0349342. doi: 10.1371/journal.pone.0349342 (PMC13232799; doi:10.1371/journal.pone.0349342)
Supplement: S1 Data — (ZIP) [file pone.0349342.s001.zip › S1_Data/expanded_2024_summary.csv]

actual_2024	scm_2024	scaled_korea_2024	gap_actual_minus_scm_2024	gap_actual_minus_scaled_korea_2024	cum_actual_2024	cum_scm_2024	cum_scaled_korea_2024
69636.0	817497.0046272564	177524.83908045976	-747861.0046272564	-107888.83908045976	864675.0	7652024.419332811	2717692.7356321844
