# Supplementary material for: Iran’s great scientific divergence: The Middle-Income trap and the Political Economy of Science Policy
Source: PLoS One. 2026 Jun 3;21(6):e0349342. doi: 10.1371/journal.pone.0349342 (PMC13232799; doi:10.1371/journal.pone.0349342)
Supplement: S1 Data — (ZIP) [file pone.0349342.s001.zip › S1_Data/expanded_coverage_report.csv]

country	n_pre_years	gdp_pc_const_nonmissing	tertiary_enroll_nonmissing	gov_expend_nonmissing	trade_open_nonmissing
Malaysia	19	19	19	19	19
Thailand	19	19	19	19	19
Mexico	19	19	19	19	19
Spain	0	0	0	0	0
