# Supplementary material for: Iran’s great scientific divergence: The Middle-Income trap and the Political Economy of Science Policy
Source: PLoS One. 2026 Jun 3;21(6):e0349342. doi: 10.1371/journal.pone.0349342 (PMC13232799; doi:10.1371/journal.pone.0349342)
Supplement: S1 Data — (ZIP) [file pone.0349342.s001.zip › S1_Data/expanded_donor_weights.csv]

donor	weight
China	0.7868346148875618
Israel	0.08023970224794906
Greece	0.07099023543779763
Singapore	0.06193544742669163
South Korea	3.970990144957529e-17
Turkey	8.961225849731774e-18
Netherlands	0.0
Malaysia	0.0
Thailand	0.0
Mexico	0.0
