# Supplementary material for: Iran’s great scientific divergence: The Middle-Income trap and the Political Economy of Science Policy
Source: PLoS One. 2026 Jun 3;21(6):e0349342. doi: 10.1371/journal.pone.0349342 (PMC13232799; doi:10.1371/journal.pone.0349342)
Supplement: S1 Data — (ZIP) [file pone.0349342.s001.zip › S1_Data/expanded_leave_one_out.csv]

dropped_donor	pre_rmspe	post_rmspe	post_pre_rmspe_ratio	top_weight_donor_after_drop	top_weight_after_drop
Netherlands	50.81684267197921	206662.42914540475	4066.8097087298966	China	0.6760395890933876
Turkey	66.64528093958576	243226.81467478655	3649.5729516883985	China	0.7848659157791967
Israel	65.89816355480674	237355.78983975944	3601.857427215758	China	0.7646926139728303
Malaysia	68.59132838348259	245354.87345682151	3577.053823554541	China	0.7911847230578002
South Korea	68.08897229868792	242833.5484374866	3566.4152393465633	China	0.7834525559658958
Greece	72.70081904687402	257920.73215196215	3547.700500948513	China	0.8284687298814034
Thailand	69.63325350819821	244498.26699374898	3511.2285391772366	China	0.7886395370472113
Mexico	69.90497382305036	245271.0384943902	3508.6350095093653	China	0.7909284364556826
Singapore	98.56486158330527	153264.8104901613	1554.9639904949756	China	0.5127851131034845
China	108.69051820907728	10715.331161344084	98.58570313127088	Turkey	0.6164643928876306
