# Supplementary material for: Iran’s great scientific divergence: The Middle-Income trap and the Political Economy of Science Policy
Source: PLoS One. 2026 Jun 3;21(6):e0349342. doi: 10.1371/journal.pone.0349342 (PMC13232799; doi:10.1371/journal.pone.0349342)
Supplement: S1 Data — (ZIP) [file pone.0349342.s001.zip › S1_Data/expanded_placebo_rmspe.csv]

unit	pre_rmspe	post_rmspe	post_pre_rmspe_ratio
Turkey	22.16362944045299	147943.16782422087	6675.042470895829
Iran	66.86113107194423	243889.53252257634	3647.7027626132317
China	137.4978220083461	325615.29729147017	2368.1487643615574
Thailand	55.08494138354027	98700.98499954124	1791.796133762134
Greece	96.77491789451133	27000.30706025486	279.00108465797217
South Korea	114.90496903378461	24720.756879884382	215.14088631463736
Singapore	148.25226106842797	29405.176890250736	198.3455542487703
Israel	166.74252464246447	19589.19708431796	117.4817109571889
Malaysia	34.075056855283044	3935.2579606496497	115.48793527660752
Netherlands	893.5756970267772	20040.946366941207	22.427810462643606
Mexico	120.0854431924726	1939.2368023632241	16.148808305224982
