# Supplementary material for: Iran’s great scientific divergence: The Middle-Income trap and the Political Economy of Science Policy
Source: PLoS One. 2026 Jun 3;21(6):e0349342. doi: 10.1371/journal.pone.0349342 (PMC13232799; doi:10.1371/journal.pone.0349342)
Supplement: S1 Data — (ZIP) [file pone.0349342.s001.zip › S1_Data/expanded_predictor_balance.csv]

predictor	treated_mean	synthetic_mean	abs_diff
gdp_pc_const	4711.975583607211	2458.7032881439436	2253.2722954632673
tertiary_enroll	3.2432437444988027	13.578460588978217	10.335216844479415
gov_expend	16.547338277235056	14.171060648160532	2.376277629074524
trade_open	43.75112113343798	29.78743452092486	13.963686612513115
pub_count_1970	79.0	175.02962191395727	96.02962191395727
pub_count_1971	103.0	208.14028876641606	105.14028876641606
pub_count_1972	140.0	220.38999783832617	80.38999783832617
pub_count_1973	284.0	335.561307767591	51.56130776759102
pub_count_1974	306.0	366.1124716674471	60.112471667447096
pub_count_1975	338.0	396.30257756011946	58.30257756011946
pub_count_1976	390.0	416.61176730134287	26.611767301342866
pub_count_1977	429.0	462.99402597342066	33.99402597342066
pub_count_1978	501.0	499.5108031890531	1.4891968109469076
