# Supplementary material for: Iran’s great scientific divergence: The Middle-Income trap and the Political Economy of Science Policy
Source: PLoS One. 2026 Jun 3;21(6):e0349342. doi: 10.1371/journal.pone.0349342 (PMC13232799; doi:10.1371/journal.pone.0349342)
Supplement: S1 Data — (ZIP) [file pone.0349342.s001.zip › S1_Data/expanded_spec_sensitivity.csv]

specification	predictors	n_donors_used	top_donor	top_weight	pre_rmspe	post_rmspe	post_pre_rmspe_ratio
baseline	gdp_pc_const, tertiary_enroll, gov_expend, trade_open	4	China	0.7868346148875618	66.86113107194423	243889.53252257634	3647.7027626132317
no_trade	gdp_pc_const, tertiary_enroll, gov_expend	3	China	0.7760626041242839	61.94952742054158	240238.500869602	3877.9714853796017
no_govexp	gdp_pc_const, tertiary_enroll, trade_open	5	Malaysia	0.4287913793004862	50.38394423802005	82244.36004844593	1632.3525538197903
econ_only	gdp_pc_const, gov_expend, trade_open	4	China	0.5547970992275	58.38612054940312	165767.3215535554	2839.156292518052
