# Supplementary material for: Iran’s great scientific divergence: The Middle-Income trap and the Political Economy of Science Policy
Source: PLoS One. 2026 Jun 3;21(6):e0349342. doi: 10.1371/journal.pone.0349342 (PMC13232799; doi:10.1371/journal.pone.0349342)
Supplement: S1 Data — (ZIP) [file pone.0349342.s001.zip › S1_Data/Field-Weighted_Citation_Impact_vs_Publication_Year_math.csv]

Data set	Field-Weighted Citation Impact vs Publication Year
Entities	Iran, Israel, Netherlands, Singapore, South Korea, Taiwan, Turkey
Year range	1996 to 2024
Subject classification	ASJC
Filtered by	Mathematics
Data source	Scopus
Date last updated	8 April 2026
Date exported	19 April 2026
Metric name	Self-citations	Types of publications included	Other options
Field-Weighted Citation Impact	included	All publication types	-
Entity	Tags	Field-Weighted Citation Impact
		Overall	1996	1997	1998	1999	2000	2001	2002	2003	2004	2005	2006	2007	2008	2009	2010	2011	2012	2013	2014	2015	2016	2017	2018	2019	2020	2021	2022	2023	2024
Iran		1.05	0.41	0.47	0.44	0.65	0.73	0.66	0.72	0.61	0.73	0.79	0.96	1.14	1.18	1.12	1.16	0.93	0.99	1.16	1.04	1.02	1.00	0.98	1.06	1.12	1.14	1.06	1.06	1.02	1.10
Israel		1.21	1.24	1.16	1.20	1.27	1.33	1.38	1.23	1.22	1.29	1.29	1.40	1.30	1.35	1.39	1.25	1.37	1.35	1.27	1.34	1.32	1.19	1.25	1.01	1.03	0.96	0.95	1.05	1.02	1.03
Netherlands		1.43	1.33	1.31	1.29	1.28	1.56	1.45	1.30	1.23	1.42	1.45	1.58	1.61	1.71	1.53	1.64	1.59	1.58	1.49	1.49	1.40	1.58	1.43	1.47	1.45	1.28	1.27	1.22	1.27	1.33
Singapore		1.51	0.99	0.87	1.02	0.83	0.86	0.90	0.96	1.09	0.98	1.04	1.22	1.18	1.31	1.66	1.53	1.52	1.47	1.56	1.51	1.80	1.85	1.43	1.52	2.19	1.52	1.54	1.88	1.83	1.86
South Korea		0.93	0.66	0.76	0.77	0.68	0.79	0.75	0.75	0.72	0.62	0.64	0.67	0.77	1.00	0.92	1.01	0.90	0.92	0.90	0.94	0.94	0.90	0.94	1.03	0.98	1.08	1.04	1.16	1.10	1.09
Taiwan		0.97	0.78	0.76	0.71	0.71	0.77	0.78	0.78	0.78	0.83	0.82	0.89	0.91	1.21	0.96	0.94	1.01	0.81	0.81	0.88	0.84	0.86	0.88	1.01	1.04	1.41	1.23	1.18	1.12	0.99
Turkey		1.15	0.88	0.65	0.56	0.54	0.65	0.80	0.79	0.81	0.68	0.75	0.85	1.15	1.26	1.08	1.15	1.09	1.18	1.16	0.98	1.07	1.19	1.17	1.14	1.14	1.55	1.31	1.18	1.18	1.20
© 2026 Elsevier B.V. All rights reserved. SciVal, RELX Group and the RE symbol are trade marks of RELX Intellectual Properties SA, used under license.
