# Supplementary material for: Iran’s great scientific divergence: The Middle-Income trap and the Political Economy of Science Policy
Source: PLoS One. 2026 Jun 3;21(6):e0349342. doi: 10.1371/journal.pone.0349342 (PMC13232799; doi:10.1371/journal.pone.0349342)
Supplement: S1 Data — (ZIP) [file pone.0349342.s001.zip › S1_Data/outputs.csv]

country	year	outputs	raw_json
Iran	1996		Request failed for country=Iran, metric=ScholarlyOutput, year=1996 | status=403 | body={"service-error":{"status":{"statusCode":"ENTITLEMENTS_ERROR","statusText":"Not entitled to the resource specified."}}}
Iran	1997		Request failed for country=Iran, metric=ScholarlyOutput, year=1997 | status=403 | body={"service-error":{"status":{"statusCode":"ENTITLEMENTS_ERROR","statusText":"Not entitled to the resource specified."}}}
Iran	1998		Request failed for country=Iran, metric=ScholarlyOutput, year=1998 | status=403 | body={"service-error":{"status":{"statusCode":"ENTITLEMENTS_ERROR","statusText":"Not entitled to the resource specified."}}}
Iran	1999		Request failed for country=Iran, metric=ScholarlyOutput, year=1999 | status=403 | body={"service-error":{"status":{"statusCode":"ENTITLEMENTS_ERROR","statusText":"Not entitled to the resource specified."}}}
Iran	2000		Request failed for country=Iran, metric=ScholarlyOutput, year=2000 | status=403 | body={"service-error":{"status":{"statusCode":"ENTITLEMENTS_ERROR","statusText":"Not entitled to the resource specified."}}}
Iran	2001		Request failed for country=Iran, metric=ScholarlyOutput, year=2001 | status=403 | body={"service-error":{"status":{"statusCode":"ENTITLEMENTS_ERROR","statusText":"Not entitled to the resource specified."}}}
Iran	2002		Request failed for country=Iran, metric=ScholarlyOutput, year=2002 | status=403 | body={"service-error":{"status":{"statusCode":"ENTITLEMENTS_ERROR","statusText":"Not entitled to the resource specified."}}}
Iran	2003		Request failed for country=Iran, metric=ScholarlyOutput, year=2003 | status=403 | body={"service-error":{"status":{"statusCode":"ENTITLEMENTS_ERROR","statusText":"Not entitled to the resource specified."}}}
Iran	2004		Request failed for country=Iran, metric=ScholarlyOutput, year=2004 | status=403 | body={"service-error":{"status":{"statusCode":"ENTITLEMENTS_ERROR","statusText":"Not entitled to the resource specified."}}}
Iran	2005		Request failed for country=Iran, metric=ScholarlyOutput, year=2005 | status=403 | body={"service-error":{"status":{"statusCode":"ENTITLEMENTS_ERROR","statusText":"Not entitled to the resource specified."}}}
Iran	2006		Request failed for country=Iran, metric=ScholarlyOutput, year=2006 | status=403 | body={"service-error":{"status":{"statusCode":"ENTITLEMENTS_ERROR","statusText":"Not entitled to the resource specified."}}}
Iran	2007		Request failed for country=Iran, metric=ScholarlyOutput, year=2007 | status=403 | body={"service-error":{"status":{"statusCode":"ENTITLEMENTS_ERROR","statusText":"Not entitled to the resource specified."}}}
Iran	2008		Request failed for country=Iran, metric=ScholarlyOutput, year=2008 | status=403 | body={"service-error":{"status":{"statusCode":"ENTITLEMENTS_ERROR","statusText":"Not entitled to the resource specified."}}}
Iran	2009		Request failed for country=Iran, metric=ScholarlyOutput, year=2009 | status=403 | body={"service-error":{"status":{"statusCode":"ENTITLEMENTS_ERROR","statusText":"Not entitled to the resource specified."}}}
Iran	2010		Request failed for country=Iran, metric=ScholarlyOutput, year=2010 | status=403 | body={"service-error":{"status":{"statusCode":"ENTITLEMENTS_ERROR","statusText":"Not entitled to the resource specified."}}}
Iran	2011		Request failed for country=Iran, metric=ScholarlyOutput, year=2011 | status=403 | body={"service-error":{"status":{"statusCode":"ENTITLEMENTS_ERROR","statusText":"Not entitled to the resource specified."}}}
Iran	2012		Request failed for country=Iran, metric=ScholarlyOutput, year=2012 | status=403 | body={"service-error":{"status":{"statusCode":"ENTITLEMENTS_ERROR","statusText":"Not entitled to the resource specified."}}}
Iran	2013		Request failed for country=Iran, metric=ScholarlyOutput, year=2013 | status=403 | body={"service-error":{"status":{"statusCode":"ENTITLEMENTS_ERROR","statusText":"Not entitled to the resource specified."}}}
Iran	2014		Request failed for country=Iran, metric=ScholarlyOutput, year=2014 | status=403 | body={"service-error":{"status":{"statusCode":"ENTITLEMENTS_ERROR","statusText":"Not entitled to the resource specified."}}}
Iran	2015		Request failed for country=Iran, metric=ScholarlyOutput, year=2015 | status=403 | body={"service-error":{"status":{"statusCode":"ENTITLEMENTS_ERROR","statusText":"Not entitled to the resource specified."}}}
Iran	2016		Request failed for country=Iran, metric=ScholarlyOutput, year=2016 | status=403 | body={"service-error":{"status":{"statusCode":"ENTITLEMENTS_ERROR","statusText":"Not entitled to the resource specified."}}}
Iran	2017		Request failed for country=Iran, metric=ScholarlyOutput, year=2017 | status=403 | body={"service-error":{"status":{"statusCode":"ENTITLEMENTS_ERROR","statusText":"Not entitled to the resource specified."}}}
Iran	2018		Request failed for country=Iran, metric=ScholarlyOutput, year=2018 | status=403 | body={"service-error":{"status":{"statusCode":"ENTITLEMENTS_ERROR","statusText":"Not entitled to the resource specified."}}}
Iran	2019		Request failed for country=Iran, metric=ScholarlyOutput, year=2019 | status=403 | body={"service-error":{"status":{"statusCode":"ENTITLEMENTS_ERROR","statusText":"Not entitled to the resource specified."}}}
Iran	2020		Request failed for country=Iran, metric=ScholarlyOutput, year=2020 | status=403 | body={"service-error":{"status":{"statusCode":"ENTITLEMENTS_ERROR","statusText":"Not entitled to the resource specified."}}}
Iran	2021		Request failed for country=Iran, metric=ScholarlyOutput, year=2021 | status=403 | body={"service-error":{"status":{"statusCode":"ENTITLEMENTS_ERROR","statusText":"Not entitled to the resource specified."}}}
Iran	2022		Request failed for country=Iran, metric=ScholarlyOutput, year=2022 | status=403 | body={"service-error":{"status":{"statusCode":"ENTITLEMENTS_ERROR","statusText":"Not entitled to the resource specified."}}}
Iran	2023		Request failed for country=Iran, metric=ScholarlyOutput, year=2023 | status=403 | body={"service-error":{"status":{"statusCode":"ENTITLEMENTS_ERROR","statusText":"Not entitled to the resource specified."}}}
Iran	2024		Request failed for country=Iran, metric=ScholarlyOutput, year=2024 | status=403 | body={"service-error":{"status":{"statusCode":"ENTITLEMENTS_ERROR","statusText":"Not entitled to the resource specified."}}}
South Korea	1996		Request failed for country=South Korea, metric=ScholarlyOutput, year=1996 | status=403 | body={"service-error":{"status":{"statusCode":"ENTITLEMENTS_ERROR","statusText":"Not entitled to the resource specified."}}}
South Korea	1997		Request failed for country=South Korea, metric=ScholarlyOutput, year=1997 | status=403 | body={"service-error":{"status":{"statusCode":"ENTITLEMENTS_ERROR","statusText":"Not entitled to the resource specified."}}}
South Korea	1998		Request failed for country=South Korea, metric=ScholarlyOutput, year=1998 | status=403 | body={"service-error":{"status":{"statusCode":"ENTITLEMENTS_ERROR","statusText":"Not entitled to the resource specified."}}}
South Korea	1999		Request failed for country=South Korea, metric=ScholarlyOutput, year=1999 | status=403 | body={"service-error":{"status":{"statusCode":"ENTITLEMENTS_ERROR","statusText":"Not entitled to the resource specified."}}}
South Korea	2000		Request failed for country=South Korea, metric=ScholarlyOutput, year=2000 | status=403 | body={"service-error":{"status":{"statusCode":"ENTITLEMENTS_ERROR","statusText":"Not entitled to the resource specified."}}}
South Korea	2001		Request failed for country=South Korea, metric=ScholarlyOutput, year=2001 | status=403 | body={"service-error":{"status":{"statusCode":"ENTITLEMENTS_ERROR","statusText":"Not entitled to the resource specified."}}}
South Korea	2002		Request failed for country=South Korea, metric=ScholarlyOutput, year=2002 | status=403 | body={"service-error":{"status":{"statusCode":"ENTITLEMENTS_ERROR","statusText":"Not entitled to the resource specified."}}}
South Korea	2003		Request failed for country=South Korea, metric=ScholarlyOutput, year=2003 | status=403 | body={"service-error":{"status":{"statusCode":"ENTITLEMENTS_ERROR","statusText":"Not entitled to the resource specified."}}}
South Korea	2004		Request failed for country=South Korea, metric=ScholarlyOutput, year=2004 | status=403 | body={"service-error":{"status":{"statusCode":"ENTITLEMENTS_ERROR","statusText":"Not entitled to the resource specified."}}}
South Korea	2005		Request failed for country=South Korea, metric=ScholarlyOutput, year=2005 | status=403 | body={"service-error":{"status":{"statusCode":"ENTITLEMENTS_ERROR","statusText":"Not entitled to the resource specified."}}}
South Korea	2006		Request failed for country=South Korea, metric=ScholarlyOutput, year=2006 | status=403 | body={"service-error":{"status":{"statusCode":"ENTITLEMENTS_ERROR","statusText":"Not entitled to the resource specified."}}}
South Korea	2007		Request failed for country=South Korea, metric=ScholarlyOutput, year=2007 | status=403 | body={"service-error":{"status":{"statusCode":"ENTITLEMENTS_ERROR","statusText":"Not entitled to the resource specified."}}}
South Korea	2008		Request failed for country=South Korea, metric=ScholarlyOutput, year=2008 | status=403 | body={"service-error":{"status":{"statusCode":"ENTITLEMENTS_ERROR","statusText":"Not entitled to the resource specified."}}}
South Korea	2009		Request failed for country=South Korea, metric=ScholarlyOutput, year=2009 | status=403 | body={"service-error":{"status":{"statusCode":"ENTITLEMENTS_ERROR","statusText":"Not entitled to the resource specified."}}}
South Korea	2010		Request failed for country=South Korea, metric=ScholarlyOutput, year=2010 | status=403 | body={"service-error":{"status":{"statusCode":"ENTITLEMENTS_ERROR","statusText":"Not entitled to the resource specified."}}}
South Korea	2011		Request failed for country=South Korea, metric=ScholarlyOutput, year=2011 | status=403 | body={"service-error":{"status":{"statusCode":"ENTITLEMENTS_ERROR","statusText":"Not entitled to the resource specified."}}}
South Korea	2012		Request failed for country=South Korea, metric=ScholarlyOutput, year=2012 | status=403 | body={"service-error":{"status":{"statusCode":"ENTITLEMENTS_ERROR","statusText":"Not entitled to the resource specified."}}}
South Korea	2013		Request failed for country=South Korea, metric=ScholarlyOutput, year=2013 | status=403 | body={"service-error":{"status":{"statusCode":"ENTITLEMENTS_ERROR","statusText":"Not entitled to the resource specified."}}}
South Korea	2014		Request failed for country=South Korea, metric=ScholarlyOutput, year=2014 | status=403 | body={"service-error":{"status":{"statusCode":"ENTITLEMENTS_ERROR","statusText":"Not entitled to the resource specified."}}}
South Korea	2015		Request failed for country=South Korea, metric=ScholarlyOutput, year=2015 | status=403 | body={"service-error":{"status":{"statusCode":"ENTITLEMENTS_ERROR","statusText":"Not entitled to the resource specified."}}}
South Korea	2016		Request failed for country=South Korea, metric=ScholarlyOutput, year=2016 | status=403 | body={"service-error":{"status":{"statusCode":"ENTITLEMENTS_ERROR","statusText":"Not entitled to the resource specified."}}}
South Korea	2017		Request failed for country=South Korea, metric=ScholarlyOutput, year=2017 | status=403 | body={"service-error":{"status":{"statusCode":"ENTITLEMENTS_ERROR","statusText":"Not entitled to the resource specified."}}}
South Korea	2018		Request failed for country=South Korea, metric=ScholarlyOutput, year=2018 | status=403 | body={"service-error":{"status":{"statusCode":"ENTITLEMENTS_ERROR","statusText":"Not entitled to the resource specified."}}}
South Korea	2019		Request failed for country=South Korea, metric=ScholarlyOutput, year=2019 | status=403 | body={"service-error":{"status":{"statusCode":"ENTITLEMENTS_ERROR","statusText":"Not entitled to the resource specified."}}}
South Korea	2020		Request failed for country=South Korea, metric=ScholarlyOutput, year=2020 | status=403 | body={"service-error":{"status":{"statusCode":"ENTITLEMENTS_ERROR","statusText":"Not entitled to the resource specified."}}}
South Korea	2021		Request failed for country=South Korea, metric=ScholarlyOutput, year=2021 | status=403 | body={"service-error":{"status":{"statusCode":"ENTITLEMENTS_ERROR","statusText":"Not entitled to the resource specified."}}}
South Korea	2022		Request failed for country=South Korea, metric=ScholarlyOutput, year=2022 | status=403 | body={"service-error":{"status":{"statusCode":"ENTITLEMENTS_ERROR","statusText":"Not entitled to the resource specified."}}}
South Korea	2023		Request failed for country=South Korea, metric=ScholarlyOutput, year=2023 | status=403 | body={"service-error":{"status":{"statusCode":"ENTITLEMENTS_ERROR","statusText":"Not entitled to the resource specified."}}}
South Korea	2024		Request failed for country=South Korea, metric=ScholarlyOutput, year=2024 | status=403 | body={"service-error":{"status":{"statusCode":"ENTITLEMENTS_ERROR","statusText":"Not entitled to the resource specified."}}}
Taiwan	1996		Request failed for country=Taiwan, metric=ScholarlyOutput, year=1996 | status=403 | body={"service-error":{"status":{"statusCode":"ENTITLEMENTS_ERROR","statusText":"Not entitled to the resource specified."}}}
Taiwan	1997		Request failed for country=Taiwan, metric=ScholarlyOutput, year=1997 | status=403 | body={"service-error":{"status":{"statusCode":"ENTITLEMENTS_ERROR","statusText":"Not entitled to the resource specified."}}}
Taiwan	1998		Request failed for country=Taiwan, metric=ScholarlyOutput, year=1998 | status=403 | body={"service-error":{"status":{"statusCode":"ENTITLEMENTS_ERROR","statusText":"Not entitled to the resource specified."}}}
Taiwan	1999		Request failed for country=Taiwan, metric=ScholarlyOutput, year=1999 | status=403 | body={"service-error":{"status":{"statusCode":"ENTITLEMENTS_ERROR","statusText":"Not entitled to the resource specified."}}}
Taiwan	2000		Request failed for country=Taiwan, metric=ScholarlyOutput, year=2000 | status=403 | body={"service-error":{"status":{"statusCode":"ENTITLEMENTS_ERROR","statusText":"Not entitled to the resource specified."}}}
Taiwan	2001		Request failed for country=Taiwan, metric=ScholarlyOutput, year=2001 | status=403 | body={"service-error":{"status":{"statusCode":"ENTITLEMENTS_ERROR","statusText":"Not entitled to the resource specified."}}}
Taiwan	2002		Request failed for country=Taiwan, metric=ScholarlyOutput, year=2002 | status=403 | body={"service-error":{"status":{"statusCode":"ENTITLEMENTS_ERROR","statusText":"Not entitled to the resource specified."}}}
Taiwan	2003		Request failed for country=Taiwan, metric=ScholarlyOutput, year=2003 | status=403 | body={"service-error":{"status":{"statusCode":"ENTITLEMENTS_ERROR","statusText":"Not entitled to the resource specified."}}}
Taiwan	2004		Request failed for country=Taiwan, metric=ScholarlyOutput, year=2004 | status=403 | body={"service-error":{"status":{"statusCode":"ENTITLEMENTS_ERROR","statusText":"Not entitled to the resource specified."}}}
Taiwan	2005		Request failed for country=Taiwan, metric=ScholarlyOutput, year=2005 | status=403 | body={"service-error":{"status":{"statusCode":"ENTITLEMENTS_ERROR","statusText":"Not entitled to the resource specified."}}}
Taiwan	2006		Request failed for country=Taiwan, metric=ScholarlyOutput, year=2006 | status=403 | body={"service-error":{"status":{"statusCode":"ENTITLEMENTS_ERROR","statusText":"Not entitled to the resource specified."}}}
Taiwan	2007		Request failed for country=Taiwan, metric=ScholarlyOutput, year=2007 | status=403 | body={"service-error":{"status":{"statusCode":"ENTITLEMENTS_ERROR","statusText":"Not entitled to the resource specified."}}}
Taiwan	2008		Request failed for country=Taiwan, metric=ScholarlyOutput, year=2008 | status=403 | body={"service-error":{"status":{"statusCode":"ENTITLEMENTS_ERROR","statusText":"Not entitled to the resource specified."}}}
Taiwan	2009		Request failed for country=Taiwan, metric=ScholarlyOutput, year=2009 | status=403 | body={"service-error":{"status":{"statusCode":"ENTITLEMENTS_ERROR","statusText":"Not entitled to the resource specified."}}}
Taiwan	2010		Request failed for country=Taiwan, metric=ScholarlyOutput, year=2010 | status=403 | body={"service-error":{"status":{"statusCode":"ENTITLEMENTS_ERROR","statusText":"Not entitled to the resource specified."}}}
Taiwan	2011		Request failed for country=Taiwan, metric=ScholarlyOutput, year=2011 | status=403 | body={"service-error":{"status":{"statusCode":"ENTITLEMENTS_ERROR","statusText":"Not entitled to the resource specified."}}}
Taiwan	2012		Request failed for country=Taiwan, metric=ScholarlyOutput, year=2012 | status=403 | body={"service-error":{"status":{"statusCode":"ENTITLEMENTS_ERROR","statusText":"Not entitled to the resource specified."}}}
Taiwan	2013		Request failed for country=Taiwan, metric=ScholarlyOutput, year=2013 | status=403 | body={"service-error":{"status":{"statusCode":"ENTITLEMENTS_ERROR","statusText":"Not entitled to the resource specified."}}}
Taiwan	2014		Request failed for country=Taiwan, metric=ScholarlyOutput, year=2014 | status=403 | body={"service-error":{"status":{"statusCode":"ENTITLEMENTS_ERROR","statusText":"Not entitled to the resource specified."}}}
Taiwan	2015		Request failed for country=Taiwan, metric=ScholarlyOutput, year=2015 | status=403 | body={"service-error":{"status":{"statusCode":"ENTITLEMENTS_ERROR","statusText":"Not entitled to the resource specified."}}}
Taiwan	2016		Request failed for country=Taiwan, metric=ScholarlyOutput, year=2016 | status=403 | body={"service-error":{"status":{"statusCode":"ENTITLEMENTS_ERROR","statusText":"Not entitled to the resource specified."}}}
Taiwan	2017		Request failed for country=Taiwan, metric=ScholarlyOutput, year=2017 | status=403 | body={"service-error":{"status":{"statusCode":"ENTITLEMENTS_ERROR","statusText":"Not entitled to the resource specified."}}}
Taiwan	2018		Request failed for country=Taiwan, metric=ScholarlyOutput, year=2018 | status=403 | body={"service-error":{"status":{"statusCode":"ENTITLEMENTS_ERROR","statusText":"Not entitled to the resource specified."}}}
Taiwan	2019		Request failed for country=Taiwan, metric=ScholarlyOutput, year=2019 | status=403 | body={"service-error":{"status":{"statusCode":"ENTITLEMENTS_ERROR","statusText":"Not entitled to the resource specified."}}}
Taiwan	2020		Request failed for country=Taiwan, metric=ScholarlyOutput, year=2020 | status=403 | body={"service-error":{"status":{"statusCode":"ENTITLEMENTS_ERROR","statusText":"Not entitled to the resource specified."}}}
Taiwan	2021		Request failed for country=Taiwan, metric=ScholarlyOutput, year=2021 | status=403 | body={"service-error":{"status":{"statusCode":"ENTITLEMENTS_ERROR","statusText":"Not entitled to the resource specified."}}}
Taiwan	2022		Request failed for country=Taiwan, metric=ScholarlyOutput, year=2022 | status=403 | body={"service-error":{"status":{"statusCode":"ENTITLEMENTS_ERROR","statusText":"Not entitled to the resource specified."}}}
Taiwan	2023		Request failed for country=Taiwan, metric=ScholarlyOutput, year=2023 | status=403 | body={"service-error":{"status":{"statusCode":"ENTITLEMENTS_ERROR","statusText":"Not entitled to the resource specified."}}}
Taiwan	2024		Request failed for country=Taiwan, metric=ScholarlyOutput, year=2024 | status=403 | body={"service-error":{"status":{"statusCode":"ENTITLEMENTS_ERROR","statusText":"Not entitled to the resource specified."}}}
Turkey	1996		Request failed for country=Turkey, metric=ScholarlyOutput, year=1996 | status=403 | body={"service-error":{"status":{"statusCode":"ENTITLEMENTS_ERROR","statusText":"Not entitled to the resource specified."}}}
Turkey	1997		Request failed for country=Turkey, metric=ScholarlyOutput, year=1997 | status=403 | body={"service-error":{"status":{"statusCode":"ENTITLEMENTS_ERROR","statusText":"Not entitled to the resource specified."}}}
Turkey	1998		Request failed for country=Turkey, metric=ScholarlyOutput, year=1998 | status=403 | body={"service-error":{"status":{"statusCode":"ENTITLEMENTS_ERROR","statusText":"Not entitled to the resource specified."}}}
Turkey	1999		Request failed for country=Turkey, metric=ScholarlyOutput, year=1999 | status=403 | body={"service-error":{"status":{"statusCode":"ENTITLEMENTS_ERROR","statusText":"Not entitled to the resource specified."}}}
Turkey	2000		Request failed for country=Turkey, metric=ScholarlyOutput, year=2000 | status=403 | body={"service-error":{"status":{"statusCode":"ENTITLEMENTS_ERROR","statusText":"Not entitled to the resource specified."}}}
Turkey	2001		Request failed for country=Turkey, metric=ScholarlyOutput, year=2001 | status=403 | body={"service-error":{"status":{"statusCode":"ENTITLEMENTS_ERROR","statusText":"Not entitled to the resource specified."}}}
Turkey	2002		Request failed for country=Turkey, metric=ScholarlyOutput, year=2002 | status=403 | body={"service-error":{"status":{"statusCode":"ENTITLEMENTS_ERROR","statusText":"Not entitled to the resource specified."}}}
Turkey	2003		Request failed for country=Turkey, metric=ScholarlyOutput, year=2003 | status=403 | body={"service-error":{"status":{"statusCode":"ENTITLEMENTS_ERROR","statusText":"Not entitled to the resource specified."}}}
Turkey	2004		Request failed for country=Turkey, metric=ScholarlyOutput, year=2004 | status=403 | body={"service-error":{"status":{"statusCode":"ENTITLEMENTS_ERROR","statusText":"Not entitled to the resource specified."}}}
Turkey	2005		Request failed for country=Turkey, metric=ScholarlyOutput, year=2005 | status=403 | body={"service-error":{"status":{"statusCode":"ENTITLEMENTS_ERROR","statusText":"Not entitled to the resource specified."}}}
Turkey	2006		Request failed for country=Turkey, metric=ScholarlyOutput, year=2006 | status=403 | body={"service-error":{"status":{"statusCode":"ENTITLEMENTS_ERROR","statusText":"Not entitled to the resource specified."}}}
Turkey	2007		Request failed for country=Turkey, metric=ScholarlyOutput, year=2007 | status=403 | body={"service-error":{"status":{"statusCode":"ENTITLEMENTS_ERROR","statusText":"Not entitled to the resource specified."}}}
Turkey	2008		Request failed for country=Turkey, metric=ScholarlyOutput, year=2008 | status=403 | body={"service-error":{"status":{"statusCode":"ENTITLEMENTS_ERROR","statusText":"Not entitled to the resource specified."}}}
Turkey	2009		Request failed for country=Turkey, metric=ScholarlyOutput, year=2009 | status=403 | body={"service-error":{"status":{"statusCode":"ENTITLEMENTS_ERROR","statusText":"Not entitled to the resource specified."}}}
Turkey	2010		Request failed for country=Turkey, metric=ScholarlyOutput, year=2010 | status=403 | body={"service-error":{"status":{"statusCode":"ENTITLEMENTS_ERROR","statusText":"Not entitled to the resource specified."}}}
Turkey	2011		Request failed for country=Turkey, metric=ScholarlyOutput, year=2011 | status=403 | body={"service-error":{"status":{"statusCode":"ENTITLEMENTS_ERROR","statusText":"Not entitled to the resource specified."}}}
Turkey	2012		Request failed for country=Turkey, metric=ScholarlyOutput, year=2012 | status=403 | body={"service-error":{"status":{"statusCode":"ENTITLEMENTS_ERROR","statusText":"Not entitled to the resource specified."}}}
Turkey	2013		Request failed for country=Turkey, metric=ScholarlyOutput, year=2013 | status=403 | body={"service-error":{"status":{"statusCode":"ENTITLEMENTS_ERROR","statusText":"Not entitled to the resource specified."}}}
Turkey	2014		Request failed for country=Turkey, metric=ScholarlyOutput, year=2014 | status=403 | body={"service-error":{"status":{"statusCode":"ENTITLEMENTS_ERROR","statusText":"Not entitled to the resource specified."}}}
Turkey	2015		Request failed for country=Turkey, metric=ScholarlyOutput, year=2015 | status=403 | body={"service-error":{"status":{"statusCode":"ENTITLEMENTS_ERROR","statusText":"Not entitled to the resource specified."}}}
Turkey	2016		Request failed for country=Turkey, metric=ScholarlyOutput, year=2016 | status=403 | body={"service-error":{"status":{"statusCode":"ENTITLEMENTS_ERROR","statusText":"Not entitled to the resource specified."}}}
Turkey	2017		Request failed for country=Turkey, metric=ScholarlyOutput, year=2017 | status=403 | body={"service-error":{"status":{"statusCode":"ENTITLEMENTS_ERROR","statusText":"Not entitled to the resource specified."}}}
Turkey	2018		Request failed for country=Turkey, metric=ScholarlyOutput, year=2018 | status=403 | body={"service-error":{"status":{"statusCode":"ENTITLEMENTS_ERROR","statusText":"Not entitled to the resource specified."}}}
Turkey	2019		Request failed for country=Turkey, metric=ScholarlyOutput, year=2019 | status=403 | body={"service-error":{"status":{"statusCode":"ENTITLEMENTS_ERROR","statusText":"Not entitled to the resource specified."}}}
Turkey	2020		Request failed for country=Turkey, metric=ScholarlyOutput, year=2020 | status=403 | body={"service-error":{"status":{"statusCode":"ENTITLEMENTS_ERROR","statusText":"Not entitled to the resource specified."}}}
Turkey	2021		Request failed for country=Turkey, metric=ScholarlyOutput, year=2021 | status=403 | body={"service-error":{"status":{"statusCode":"ENTITLEMENTS_ERROR","statusText":"Not entitled to the resource specified."}}}
Turkey	2022		Request failed for country=Turkey, metric=ScholarlyOutput, year=2022 | status=403 | body={"service-error":{"status":{"statusCode":"ENTITLEMENTS_ERROR","statusText":"Not entitled to the resource specified."}}}
Turkey	2023		Request failed for country=Turkey, metric=ScholarlyOutput, year=2023 | status=403 | body={"service-error":{"status":{"statusCode":"ENTITLEMENTS_ERROR","statusText":"Not entitled to the resource specified."}}}
Turkey	2024		Request failed for country=Turkey, metric=ScholarlyOutput, year=2024 | status=403 | body={"service-error":{"status":{"statusCode":"ENTITLEMENTS_ERROR","statusText":"Not entitled to the resource specified."}}}
Israel	1996		Request failed for country=Israel, metric=ScholarlyOutput, year=1996 | status=403 | body={"service-error":{"status":{"statusCode":"ENTITLEMENTS_ERROR","statusText":"Not entitled to the resource specified."}}}
Israel	1997		Request failed for country=Israel, metric=ScholarlyOutput, year=1997 | status=403 | body={"service-error":{"status":{"statusCode":"ENTITLEMENTS_ERROR","statusText":"Not entitled to the resource specified."}}}
Israel	1998		Request failed for country=Israel, metric=ScholarlyOutput, year=1998 | status=403 | body={"service-error":{"status":{"statusCode":"ENTITLEMENTS_ERROR","statusText":"Not entitled to the resource specified."}}}
Israel	1999		Request failed for country=Israel, metric=ScholarlyOutput, year=1999 | status=403 | body={"service-error":{"status":{"statusCode":"ENTITLEMENTS_ERROR","statusText":"Not entitled to the resource specified."}}}
Israel	2000		Request failed for country=Israel, metric=ScholarlyOutput, year=2000 | status=403 | body={"service-error":{"status":{"statusCode":"ENTITLEMENTS_ERROR","statusText":"Not entitled to the resource specified."}}}
Israel	2001		Request failed for country=Israel, metric=ScholarlyOutput, year=2001 | status=403 | body={"service-error":{"status":{"statusCode":"ENTITLEMENTS_ERROR","statusText":"Not entitled to the resource specified."}}}
Israel	2002		Request failed for country=Israel, metric=ScholarlyOutput, year=2002 | status=403 | body={"service-error":{"status":{"statusCode":"ENTITLEMENTS_ERROR","statusText":"Not entitled to the resource specified."}}}
Israel	2003		Request failed for country=Israel, metric=ScholarlyOutput, year=2003 | status=403 | body={"service-error":{"status":{"statusCode":"ENTITLEMENTS_ERROR","statusText":"Not entitled to the resource specified."}}}
Israel	2004		Request failed for country=Israel, metric=ScholarlyOutput, year=2004 | status=403 | body={"service-error":{"status":{"statusCode":"ENTITLEMENTS_ERROR","statusText":"Not entitled to the resource specified."}}}
Israel	2005		Request failed for country=Israel, metric=ScholarlyOutput, year=2005 | status=403 | body={"service-error":{"status":{"statusCode":"ENTITLEMENTS_ERROR","statusText":"Not entitled to the resource specified."}}}
Israel	2006		Request failed for country=Israel, metric=ScholarlyOutput, year=2006 | status=403 | body={"service-error":{"status":{"statusCode":"ENTITLEMENTS_ERROR","statusText":"Not entitled to the resource specified."}}}
Israel	2007		Request failed for country=Israel, metric=ScholarlyOutput, year=2007 | status=403 | body={"service-error":{"status":{"statusCode":"ENTITLEMENTS_ERROR","statusText":"Not entitled to the resource specified."}}}
Israel	2008		Request failed for country=Israel, metric=ScholarlyOutput, year=2008 | status=403 | body={"service-error":{"status":{"statusCode":"ENTITLEMENTS_ERROR","statusText":"Not entitled to the resource specified."}}}
Israel	2009		Request failed for country=Israel, metric=ScholarlyOutput, year=2009 | status=403 | body={"service-error":{"status":{"statusCode":"ENTITLEMENTS_ERROR","statusText":"Not entitled to the resource specified."}}}
Israel	2010		Request failed for country=Israel, metric=ScholarlyOutput, year=2010 | status=403 | body={"service-error":{"status":{"statusCode":"ENTITLEMENTS_ERROR","statusText":"Not entitled to the resource specified."}}}
Israel	2011		Request failed for country=Israel, metric=ScholarlyOutput, year=2011 | status=403 | body={"service-error":{"status":{"statusCode":"ENTITLEMENTS_ERROR","statusText":"Not entitled to the resource specified."}}}
Israel	2012		Request failed for country=Israel, metric=ScholarlyOutput, year=2012 | status=403 | body={"service-error":{"status":{"statusCode":"ENTITLEMENTS_ERROR","statusText":"Not entitled to the resource specified."}}}
Israel	2013		Request failed for country=Israel, metric=ScholarlyOutput, year=2013 | status=403 | body={"service-error":{"status":{"statusCode":"ENTITLEMENTS_ERROR","statusText":"Not entitled to the resource specified."}}}
Israel	2014		Request failed for country=Israel, metric=ScholarlyOutput, year=2014 | status=403 | body={"service-error":{"status":{"statusCode":"ENTITLEMENTS_ERROR","statusText":"Not entitled to the resource specified."}}}
Israel	2015		Request failed for country=Israel, metric=ScholarlyOutput, year=2015 | status=403 | body={"service-error":{"status":{"statusCode":"ENTITLEMENTS_ERROR","statusText":"Not entitled to the resource specified."}}}
Israel	2016		Request failed for country=Israel, metric=ScholarlyOutput, year=2016 | status=403 | body={"service-error":{"status":{"statusCode":"ENTITLEMENTS_ERROR","statusText":"Not entitled to the resource specified."}}}
Israel	2017		Request failed for country=Israel, metric=ScholarlyOutput, year=2017 | status=403 | body={"service-error":{"status":{"statusCode":"ENTITLEMENTS_ERROR","statusText":"Not entitled to the resource specified."}}}
Israel	2018		Request failed for country=Israel, metric=ScholarlyOutput, year=2018 | status=403 | body={"service-error":{"status":{"statusCode":"ENTITLEMENTS_ERROR","statusText":"Not entitled to the resource specified."}}}
Israel	2019		Request failed for country=Israel, metric=ScholarlyOutput, year=2019 | status=403 | body={"service-error":{"status":{"statusCode":"ENTITLEMENTS_ERROR","statusText":"Not entitled to the resource specified."}}}
Israel	2020		Request failed for country=Israel, metric=ScholarlyOutput, year=2020 | status=403 | body={"service-error":{"status":{"statusCode":"ENTITLEMENTS_ERROR","statusText":"Not entitled to the resource specified."}}}
Israel	2021		Request failed for country=Israel, metric=ScholarlyOutput, year=2021 | status=403 | body={"service-error":{"status":{"statusCode":"ENTITLEMENTS_ERROR","statusText":"Not entitled to the resource specified."}}}
Israel	2022		Request failed for country=Israel, metric=ScholarlyOutput, year=2022 | status=403 | body={"service-error":{"status":{"statusCode":"ENTITLEMENTS_ERROR","statusText":"Not entitled to the resource specified."}}}
Israel	2023		Request failed for country=Israel, metric=ScholarlyOutput, year=2023 | status=403 | body={"service-error":{"status":{"statusCode":"ENTITLEMENTS_ERROR","statusText":"Not entitled to the resource specified."}}}
Israel	2024		Request failed for country=Israel, metric=ScholarlyOutput, year=2024 | status=403 | body={"service-error":{"status":{"statusCode":"ENTITLEMENTS_ERROR","statusText":"Not entitled to the resource specified."}}}
Netherlands	1996		Request failed for country=Netherlands, metric=ScholarlyOutput, year=1996 | status=403 | body={"service-error":{"status":{"statusCode":"ENTITLEMENTS_ERROR","statusText":"Not entitled to the resource specified."}}}
Netherlands	1997		Request failed for country=Netherlands, metric=ScholarlyOutput, year=1997 | status=403 | body={"service-error":{"status":{"statusCode":"ENTITLEMENTS_ERROR","statusText":"Not entitled to the resource specified."}}}
Netherlands	1998		Request failed for country=Netherlands, metric=ScholarlyOutput, year=1998 | status=403 | body={"service-error":{"status":{"statusCode":"ENTITLEMENTS_ERROR","statusText":"Not entitled to the resource specified."}}}
Netherlands	1999		Request failed for country=Netherlands, metric=ScholarlyOutput, year=1999 | status=403 | body={"service-error":{"status":{"statusCode":"ENTITLEMENTS_ERROR","statusText":"Not entitled to the resource specified."}}}
Netherlands	2000		Request failed for country=Netherlands, metric=ScholarlyOutput, year=2000 | status=403 | body={"service-error":{"status":{"statusCode":"ENTITLEMENTS_ERROR","statusText":"Not entitled to the resource specified."}}}
Netherlands	2001		Request failed for country=Netherlands, metric=ScholarlyOutput, year=2001 | status=403 | body={"service-error":{"status":{"statusCode":"ENTITLEMENTS_ERROR","statusText":"Not entitled to the resource specified."}}}
Netherlands	2002		Request failed for country=Netherlands, metric=ScholarlyOutput, year=2002 | status=403 | body={"service-error":{"status":{"statusCode":"ENTITLEMENTS_ERROR","statusText":"Not entitled to the resource specified."}}}
Netherlands	2003		Request failed for country=Netherlands, metric=ScholarlyOutput, year=2003 | status=403 | body={"service-error":{"status":{"statusCode":"ENTITLEMENTS_ERROR","statusText":"Not entitled to the resource specified."}}}
Netherlands	2004		Request failed for country=Netherlands, metric=ScholarlyOutput, year=2004 | status=403 | body={"service-error":{"status":{"statusCode":"ENTITLEMENTS_ERROR","statusText":"Not entitled to the resource specified."}}}
Netherlands	2005		Request failed for country=Netherlands, metric=ScholarlyOutput, year=2005 | status=403 | body={"service-error":{"status":{"statusCode":"ENTITLEMENTS_ERROR","statusText":"Not entitled to the resource specified."}}}
Netherlands	2006		Request failed for country=Netherlands, metric=ScholarlyOutput, year=2006 | status=403 | body={"service-error":{"status":{"statusCode":"ENTITLEMENTS_ERROR","statusText":"Not entitled to the resource specified."}}}
Netherlands	2007		Request failed for country=Netherlands, metric=ScholarlyOutput, year=2007 | status=403 | body={"service-error":{"status":{"statusCode":"ENTITLEMENTS_ERROR","statusText":"Not entitled to the resource specified."}}}
Netherlands	2008		Request failed for country=Netherlands, metric=ScholarlyOutput, year=2008 | status=403 | body={"service-error":{"status":{"statusCode":"ENTITLEMENTS_ERROR","statusText":"Not entitled to the resource specified."}}}
Netherlands	2009		Request failed for country=Netherlands, metric=ScholarlyOutput, year=2009 | status=403 | body={"service-error":{"status":{"statusCode":"ENTITLEMENTS_ERROR","statusText":"Not entitled to the resource specified."}}}
Netherlands	2010		Request failed for country=Netherlands, metric=ScholarlyOutput, year=2010 | status=403 | body={"service-error":{"status":{"statusCode":"ENTITLEMENTS_ERROR","statusText":"Not entitled to the resource specified."}}}
Netherlands	2011		Request failed for country=Netherlands, metric=ScholarlyOutput, year=2011 | status=403 | body={"service-error":{"status":{"statusCode":"ENTITLEMENTS_ERROR","statusText":"Not entitled to the resource specified."}}}
Netherlands	2012		Request failed for country=Netherlands, metric=ScholarlyOutput, year=2012 | status=403 | body={"service-error":{"status":{"statusCode":"ENTITLEMENTS_ERROR","statusText":"Not entitled to the resource specified."}}}
Netherlands	2013		Request failed for country=Netherlands, metric=ScholarlyOutput, year=2013 | status=403 | body={"service-error":{"status":{"statusCode":"ENTITLEMENTS_ERROR","statusText":"Not entitled to the resource specified."}}}
Netherlands	2014		Request failed for country=Netherlands, metric=ScholarlyOutput, year=2014 | status=403 | body={"service-error":{"status":{"statusCode":"ENTITLEMENTS_ERROR","statusText":"Not entitled to the resource specified."}}}
Netherlands	2015		Request failed for country=Netherlands, metric=ScholarlyOutput, year=2015 | status=403 | body={"service-error":{"status":{"statusCode":"ENTITLEMENTS_ERROR","statusText":"Not entitled to the resource specified."}}}
Netherlands	2016		Request failed for country=Netherlands, metric=ScholarlyOutput, year=2016 | status=403 | body={"service-error":{"status":{"statusCode":"ENTITLEMENTS_ERROR","statusText":"Not entitled to the resource specified."}}}
Netherlands	2017		Request failed for country=Netherlands, metric=ScholarlyOutput, year=2017 | status=403 | body={"service-error":{"status":{"statusCode":"ENTITLEMENTS_ERROR","statusText":"Not entitled to the resource specified."}}}
Netherlands	2018		Request failed for country=Netherlands, metric=ScholarlyOutput, year=2018 | status=403 | body={"service-error":{"status":{"statusCode":"ENTITLEMENTS_ERROR","statusText":"Not entitled to the resource specified."}}}
Netherlands	2019		Request failed for country=Netherlands, metric=ScholarlyOutput, year=2019 | status=403 | body={"service-error":{"status":{"statusCode":"ENTITLEMENTS_ERROR","statusText":"Not entitled to the resource specified."}}}
Netherlands	2020		Request failed for country=Netherlands, metric=ScholarlyOutput, year=2020 | status=403 | body={"service-error":{"status":{"statusCode":"ENTITLEMENTS_ERROR","statusText":"Not entitled to the resource specified."}}}
Netherlands	2021		Request failed for country=Netherlands, metric=ScholarlyOutput, year=2021 | status=403 | body={"service-error":{"status":{"statusCode":"ENTITLEMENTS_ERROR","statusText":"Not entitled to the resource specified."}}}
Netherlands	2022		Request failed for country=Netherlands, metric=ScholarlyOutput, year=2022 | status=403 | body={"service-error":{"status":{"statusCode":"ENTITLEMENTS_ERROR","statusText":"Not entitled to the resource specified."}}}
Netherlands	2023		Request failed for country=Netherlands, metric=ScholarlyOutput, year=2023 | status=403 | body={"service-error":{"status":{"statusCode":"ENTITLEMENTS_ERROR","statusText":"Not entitled to the resource specified."}}}
Netherlands	2024		Request failed for country=Netherlands, metric=ScholarlyOutput, year=2024 | status=403 | body={"service-error":{"status":{"statusCode":"ENTITLEMENTS_ERROR","statusText":"Not entitled to the resource specified."}}}
Singapore	1996		Request failed for country=Singapore, metric=ScholarlyOutput, year=1996 | status=403 | body={"service-error":{"status":{"statusCode":"ENTITLEMENTS_ERROR","statusText":"Not entitled to the resource specified."}}}
Singapore	1997		Request failed for country=Singapore, metric=ScholarlyOutput, year=1997 | status=403 | body={"service-error":{"status":{"statusCode":"ENTITLEMENTS_ERROR","statusText":"Not entitled to the resource specified."}}}
Singapore	1998		Request failed for country=Singapore, metric=ScholarlyOutput, year=1998 | status=403 | body={"service-error":{"status":{"statusCode":"ENTITLEMENTS_ERROR","statusText":"Not entitled to the resource specified."}}}
Singapore	1999		Request failed for country=Singapore, metric=ScholarlyOutput, year=1999 | status=403 | body={"service-error":{"status":{"statusCode":"ENTITLEMENTS_ERROR","statusText":"Not entitled to the resource specified."}}}
Singapore	2000		Request failed for country=Singapore, metric=ScholarlyOutput, year=2000 | status=403 | body={"service-error":{"status":{"statusCode":"ENTITLEMENTS_ERROR","statusText":"Not entitled to the resource specified."}}}
Singapore	2001		Request failed for country=Singapore, metric=ScholarlyOutput, year=2001 | status=403 | body={"service-error":{"status":{"statusCode":"ENTITLEMENTS_ERROR","statusText":"Not entitled to the resource specified."}}}
Singapore	2002		Request failed for country=Singapore, metric=ScholarlyOutput, year=2002 | status=403 | body={"service-error":{"status":{"statusCode":"ENTITLEMENTS_ERROR","statusText":"Not entitled to the resource specified."}}}
Singapore	2003		Request failed for country=Singapore, metric=ScholarlyOutput, year=2003 | status=403 | body={"service-error":{"status":{"statusCode":"ENTITLEMENTS_ERROR","statusText":"Not entitled to the resource specified."}}}
Singapore	2004		Request failed for country=Singapore, metric=ScholarlyOutput, year=2004 | status=403 | body={"service-error":{"status":{"statusCode":"ENTITLEMENTS_ERROR","statusText":"Not entitled to the resource specified."}}}
Singapore	2005		Request failed for country=Singapore, metric=ScholarlyOutput, year=2005 | status=403 | body={"service-error":{"status":{"statusCode":"ENTITLEMENTS_ERROR","statusText":"Not entitled to the resource specified."}}}
Singapore	2006		Request failed for country=Singapore, metric=ScholarlyOutput, year=2006 | status=403 | body={"service-error":{"status":{"statusCode":"ENTITLEMENTS_ERROR","statusText":"Not entitled to the resource specified."}}}
Singapore	2007		Request failed for country=Singapore, metric=ScholarlyOutput, year=2007 | status=403 | body={"service-error":{"status":{"statusCode":"ENTITLEMENTS_ERROR","statusText":"Not entitled to the resource specified."}}}
Singapore	2008		Request failed for country=Singapore, metric=ScholarlyOutput, year=2008 | status=403 | body={"service-error":{"status":{"statusCode":"ENTITLEMENTS_ERROR","statusText":"Not entitled to the resource specified."}}}
Singapore	2009		Request failed for country=Singapore, metric=ScholarlyOutput, year=2009 | status=403 | body={"service-error":{"status":{"statusCode":"ENTITLEMENTS_ERROR","statusText":"Not entitled to the resource specified."}}}
Singapore	2010		Request failed for country=Singapore, metric=ScholarlyOutput, year=2010 | status=403 | body={"service-error":{"status":{"statusCode":"ENTITLEMENTS_ERROR","statusText":"Not entitled to the resource specified."}}}
Singapore	2011		Request failed for country=Singapore, metric=ScholarlyOutput, year=2011 | status=403 | body={"service-error":{"status":{"statusCode":"ENTITLEMENTS_ERROR","statusText":"Not entitled to the resource specified."}}}
Singapore	2012		Request failed for country=Singapore, metric=ScholarlyOutput, year=2012 | status=403 | body={"service-error":{"status":{"statusCode":"ENTITLEMENTS_ERROR","statusText":"Not entitled to the resource specified."}}}
Singapore	2013		Request failed for country=Singapore, metric=ScholarlyOutput, year=2013 | status=403 | body={"service-error":{"status":{"statusCode":"ENTITLEMENTS_ERROR","statusText":"Not entitled to the resource specified."}}}
Singapore	2014		Request failed for country=Singapore, metric=ScholarlyOutput, year=2014 | status=403 | body={"service-error":{"status":{"statusCode":"ENTITLEMENTS_ERROR","statusText":"Not entitled to the resource specified."}}}
Singapore	2015		Request failed for country=Singapore, metric=ScholarlyOutput, year=2015 | status=403 | body={"service-error":{"status":{"statusCode":"ENTITLEMENTS_ERROR","statusText":"Not entitled to the resource specified."}}}
Singapore	2016		Request failed for country=Singapore, metric=ScholarlyOutput, year=2016 | status=403 | body={"service-error":{"status":{"statusCode":"ENTITLEMENTS_ERROR","statusText":"Not entitled to the resource specified."}}}
Singapore	2017		Request failed for country=Singapore, metric=ScholarlyOutput, year=2017 | status=403 | body={"service-error":{"status":{"statusCode":"ENTITLEMENTS_ERROR","statusText":"Not entitled to the resource specified."}}}
Singapore	2018		Request failed for country=Singapore, metric=ScholarlyOutput, year=2018 | status=403 | body={"service-error":{"status":{"statusCode":"ENTITLEMENTS_ERROR","statusText":"Not entitled to the resource specified."}}}
Singapore	2019		Request failed for country=Singapore, metric=ScholarlyOutput, year=2019 | status=403 | body={"service-error":{"status":{"statusCode":"ENTITLEMENTS_ERROR","statusText":"Not entitled to the resource specified."}}}
Singapore	2020		Request failed for country=Singapore, metric=ScholarlyOutput, year=2020 | status=403 | body={"service-error":{"status":{"statusCode":"ENTITLEMENTS_ERROR","statusText":"Not entitled to the resource specified."}}}
Singapore	2021		Request failed for country=Singapore, metric=ScholarlyOutput, year=2021 | status=403 | body={"service-error":{"status":{"statusCode":"ENTITLEMENTS_ERROR","statusText":"Not entitled to the resource specified."}}}
Singapore	2022		Request failed for country=Singapore, metric=ScholarlyOutput, year=2022 | status=403 | body={"service-error":{"status":{"statusCode":"ENTITLEMENTS_ERROR","statusText":"Not entitled to the resource specified."}}}
Singapore	2023		Request failed for country=Singapore, metric=ScholarlyOutput, year=2023 | status=403 | body={"service-error":{"status":{"statusCode":"ENTITLEMENTS_ERROR","statusText":"Not entitled to the resource specified."}}}
Singapore	2024		Request failed for country=Singapore, metric=ScholarlyOutput, year=2024 | status=403 | body={"service-error":{"status":{"statusCode":"ENTITLEMENTS_ERROR","statusText":"Not entitled to the resource specified."}}}
