# Supplementary material for: Iran’s great scientific divergence: The Middle-Income trap and the Political Economy of Science Policy
Source: PLoS One. 2026 Jun 3;21(6):e0349342. doi: 10.1371/journal.pone.0349342 (PMC13232799; doi:10.1371/journal.pone.0349342)
Supplement: S1 Data — (ZIP) [file pone.0349342.s001.zip › S1_Data/outputs_manual.csv]

Data set	Scholarly Output vs Publication Year
Entities	Iran, Israel, Netherlands, Singapore, South Korea, Taiwan, Turkey
Year range	1996 to 2024
Subject classification	ASJC
Filtered by	All subject areas
Data source	Scopus
Date last updated	8 April 2026
Date exported	19 April 2026
Metric name	Self-citations	Types of publications included	Other options
Scholarly Output	-	All publication types	-
Entity	Tags	Scholarly Output
		Overall	1996	1997	1998	1999	2000	2001	2002	2003	2004	2005	2006	2007	2008	2009	2010	2011	2012	2013	2014	2015	2016	2017	2018	2019	2020	2021	2022	2023	2024
Iran		980305	877	1080	1227	1445	1871	2226	3198	4615	6081	8488	12005	15602	20550	24717	30159	40152	41711	42465	45660	46630	53632	57634	60468	68372	75548	80252	80519	76182	76939
Israel		549328	11055	11372	11181	11304	12251	12476	13097	14383	15122	15699	16779	17235	17662	17937	18347	18893	20229	20504	20895	21739	22459	23076	24369	24611	26094	28326	27739	27583	26911
Netherlands		1443404	23600	24083	24632	23801	25579	25525	27372	30720	33458	38142	40317	42692	45372	49269	51315	53515	58166	60124	60251	61328	63663	65915	67722	68489	71878	78194	76351	75655	76276
Singapore		472133	3155	3980	4119	5017	6096	6231	7035	8505	10175	11232	12213	12371	13640	14413	16135	17110	18841	19799	20280	21793	22955	23911	24042	24455	26730	27982	28989	29075	31854
South Korea		1736423	10712	13298	14455	17164	18593	21340	23633	28547	32898	38386	44687	49228	52296	55275	61750	67283	72406	75934	79493	83384	84673	86023	88653	93992	98442	104681	105500	103929	109768
Taiwan		935554	11129	12049	12546	12929	13734	15449	16537	18768	21914	26209	30082	32696	35515	38460	40996	43622	43901	44578	42366	39347	38959	38349	37921	39252	42178	46532	48146	45267	46123
Turkey		1012127	5803	6152	6689	7860	7925	9673	12445	15840	18947	21055	23479	25862	26869	30966	33366	35051	36881	40326	41118	45200	48424	46225	47206	53824	60621	70296	74724	77300	82000
© 2026 Elsevier B.V. All rights reserved. SciVal, RELX Group and the RE symbol are trade marks of RELX Intellectual Properties SA, used under license.
