# Supplementary material for: Iran’s great scientific divergence: The Middle-Income trap and the Political Economy of Science Policy
Source: PLoS One. 2026 Jun 3;21(6):e0349342. doi: 10.1371/journal.pone.0349342 (PMC13232799; doi:10.1371/journal.pone.0349342)
Supplement: S1 Data — (ZIP) [file pone.0349342.s001.zip › S1_Data/Output_in_Top_10_Year.csv]

Data set	Output in Top 10% Citation Percentiles (%) vs Publication Year
Entities	Iran, Israel, Netherlands, Singapore, South Korea, Taiwan, Turkey
Year range	1996 to 2024
Subject classification	ASJC
Filtered by	All subject areas
Data source	Scopus
Date last updated	8 April 2026
Date exported	19 April 2026
Metric name	Self-citations	Types of publications included	Other options
Output in Top 10% Citation Percentiles (%)	included	All publication types	in top 10% of the world
Entity	Tags	Output in Top 10% Citation Percentiles (%)
		Overall	1996	1997	1998	1999	2000	2001	2002	2003	2004	2005	2006	2007	2008	2009	2010	2011	2012	2013	2014	2015	2016	2017	2018	2019	2020	2021	2022	2023	2024
Iran		11.7	5.6	5.6	7.3	6.6	5.8	5.9	5.7	6.5	6.9	7.0	7.1	7.8	7.3	8.0	8.4	7.5	8.1	9.8	10.1	10.5	11.2	11.6	12.9	13.5	13.8	14.1	13.2	14.4	14.5
Israel		14.7	14.2	14.3	15.1	14.6	13.8	15.4	15.3	14.9	15.0	16.2	15.4	15.4	15.9	15.7	16.6	16.5	15.5	16.4	15.8	15.7	15.1	14.5	14.5	14.2	13.6	13.5	12.5	12.3	11.7
Netherlands		19.5	16.6	17.2	17.3	18.1	18.3	18.9	18.9	19.6	18.9	20.0	19.7	20.3	20.4	19.9	21.7	21.3	21.5	22.0	21.3	21.2	21.0	20.2	19.8	20.2	19.1	18.9	17.1	16.8	15.5
Singapore		19.7	8.9	8.4	9.4	8.4	10.0	11.5	11.9	12.7	12.1	13.4	13.4	14.3	14.4	15.8	17.2	18.1	19.0	20.4	20.4	20.1	20.7	21.2	22.1	23.5	24.1	24.6	23.5	24.8	24.1
South Korea		12.0	6.8	6.2	6.8	7.2	8.1	8.6	9.2	9.0	9.1	9.5	8.8	9.0	9.4	10.1	10.4	10.7	11.4	11.7	11.5	11.4	11.8	12.3	12.8	13.6	13.6	14.4	14.3	15.8	15.7
Taiwan		10.5	7.1	7.3	7.1	7.1	7.7	8.3	8.7	8.9	9.2	9.2	9.1	9.1	9.6	9.3	9.5	9.4	10.2	9.9	9.7	10.4	10.3	10.3	11.2	12.1	12.6	13.3	12.7	13.8	13.2
Turkey		8.7	4.8	5.5	5.4	5.3	6.3	7.2	7.1	6.9	7.5	8.3	8.2	9.0	8.7	8.0	7.4	7.4	7.4	7.5	7.4	7.4	7.6	7.9	8.5	8.7	9.6	10.0	9.9	11.2	11.2
Citation thresholds for Outputs in Top Citation Percentiles (all publication types)
		1996	1997	1998	1999	2000	2001	2002	2003	2004	2005	2006	2007	2008	2009	2010	2011	2012	2013	2014	2015	2016	2017	2018	2019	2020	2021	2022	2023	2024
Top 1%		322	333	351	362	398	379	386	381	371	344	332	323	311	302	294	273	255	241	235	231	219	215	207	188	183	144	107	79	49
Top 5%		114	119	125	132	144	136	138	137	135	126	122	118	114	112	108	101	96	91	90	89	84	82	79	73	69	57	44	32	20
Top 10%		67	70	74	78	84	80	81	81	80	74	72	70	68	67	64	61	58	55	55	55	52	51	49	45	43	35	28	20	13
Top 25%		25	26	28	30	32	30	31	31	30	27	27	27	26	26	25	24	23	22	23	23	22	22	21	20	19	16	13	9	6
© 2026 Elsevier B.V. All rights reserved. SciVal, RELX Group and the RE symbol are trade marks of RELX Intellectual Properties SA, used under license.
