# Supplementary material for: Iran’s great scientific divergence: The Middle-Income trap and the Political Economy of Science Policy
Source: PLoS One. 2026 Jun 3;21(6):e0349342. doi: 10.1371/journal.pone.0349342 (PMC13232799; doi:10.1371/journal.pone.0349342)
Supplement: S1 Data — (ZIP) [file pone.0349342.s001.zip › S1_Data/scival_merged_country_year (1).csv]

country	year	outputs	fwci	intl_collab_pct
Iran	1996
Iran	1997
Iran	1998
Iran	1999
Iran	2000
Iran	2001
Iran	2002
Iran	2003
Iran	2004
Iran	2005
Iran	2006
Iran	2007
Iran	2008
Iran	2009
Iran	2010
Iran	2011
Iran	2012
Iran	2013
Iran	2014
Iran	2015
Iran	2016
Iran	2017
Iran	2018
Iran	2019
Iran	2020
Iran	2021
Iran	2022
Iran	2023
Iran	2024
Israel	1996
Israel	1997
Israel	1998
Israel	1999
Israel	2000
Israel	2001
Israel	2002
Israel	2003
Israel	2004
Israel	2005
Israel	2006
Israel	2007
Israel	2008
Israel	2009
Israel	2010
Israel	2011
Israel	2012
Israel	2013
Israel	2014
Israel	2015
Israel	2016
Israel	2017
Israel	2018
Israel	2019
Israel	2020
Israel	2021
Israel	2022
Israel	2023
Israel	2024
Netherlands	1996
Netherlands	1997
Netherlands	1998
Netherlands	1999
Netherlands	2000
Netherlands	2001
Netherlands	2002
Netherlands	2003
Netherlands	2004
Netherlands	2005
Netherlands	2006
Netherlands	2007
Netherlands	2008
Netherlands	2009
Netherlands	2010
Netherlands	2011
Netherlands	2012
Netherlands	2013
Netherlands	2014
Netherlands	2015
Netherlands	2016
Netherlands	2017
Netherlands	2018
Netherlands	2019
Netherlands	2020
Netherlands	2021
Netherlands	2022
Netherlands	2023
Netherlands	2024
Singapore	1996
Singapore	1997
Singapore	1998
Singapore	1999
Singapore	2000
Singapore	2001
Singapore	2002
Singapore	2003
Singapore	2004
Singapore	2005
Singapore	2006
Singapore	2007
Singapore	2008
Singapore	2009
Singapore	2010
Singapore	2011
Singapore	2012
Singapore	2013
Singapore	2014
Singapore	2015
Singapore	2016
Singapore	2017
Singapore	2018
Singapore	2019
Singapore	2020
Singapore	2021
Singapore	2022
Singapore	2023
Singapore	2024
South Korea	1996
South Korea	1997
South Korea	1998
South Korea	1999
South Korea	2000
South Korea	2001
South Korea	2002
South Korea	2003
South Korea	2004
South Korea	2005
South Korea	2006
South Korea	2007
South Korea	2008
South Korea	2009
South Korea	2010
South Korea	2011
South Korea	2012
South Korea	2013
South Korea	2014
South Korea	2015
South Korea	2016
South Korea	2017
South Korea	2018
South Korea	2019
South Korea	2020
South Korea	2021
South Korea	2022
South Korea	2023
South Korea	2024
Taiwan	1996
Taiwan	1997
Taiwan	1998
Taiwan	1999
Taiwan	2000
Taiwan	2001
Taiwan	2002
Taiwan	2003
Taiwan	2004
Taiwan	2005
Taiwan	2006
Taiwan	2007
Taiwan	2008
Taiwan	2009
Taiwan	2010
Taiwan	2011
Taiwan	2012
Taiwan	2013
Taiwan	2014
Taiwan	2015
Taiwan	2016
Taiwan	2017
Taiwan	2018
Taiwan	2019
Taiwan	2020
Taiwan	2021
Taiwan	2022
Taiwan	2023
Taiwan	2024
Turkey	1996
Turkey	1997
Turkey	1998
Turkey	1999
Turkey	2000
Turkey	2001
Turkey	2002
Turkey	2003
Turkey	2004
Turkey	2005
Turkey	2006
Turkey	2007
Turkey	2008
Turkey	2009
Turkey	2010
Turkey	2011
Turkey	2012
Turkey	2013
Turkey	2014
Turkey	2015
Turkey	2016
Turkey	2017
Turkey	2018
Turkey	2019
Turkey	2020
Turkey	2021
Turkey	2022
Turkey	2023
Turkey	2024
