# Supplementary material for: Iran’s great scientific divergence: The Middle-Income trap and the Political Economy of Science Policy
Source: PLoS One. 2026 Jun 3;21(6):e0349342. doi: 10.1371/journal.pone.0349342 (PMC13232799; doi:10.1371/journal.pone.0349342)
Supplement: S1 Data — (ZIP) [file pone.0349342.s001.zip › S1_Data/scival_merged_fixed.csv]

country	year	outputs	fwci	intl_collab_pct
Iran	1996	877.0	0.53	32.8
Israel	1996	11055.0	1.23	32.4
Netherlands	1996	23600.0	1.48	31.0
Singapore	1996	3155.0	1.04	26.8
South Korea	1996	10712.0	0.79	24.0
Taiwan	1996	11129.0	0.81	17.9
Turkey	1996	5803.0	0.54	16.0
Iran	1997	1080.0	0.53	28.5
Israel	1997	11372.0	1.25	32.5
Netherlands	1997	24083.0	1.55	33.6
Singapore	1997	3980.0	0.97	26.2
South Korea	1997	13298.0	0.78	22.5
Taiwan	1997	12049.0	0.77	16.5
Turkey	1997	6152.0	0.55	15.4
Iran	1998	1227.0	0.67	31.2
Israel	1998	11181.0	1.31	34.0
Netherlands	1998	24632.0	1.54	34.0
Singapore	1998	4119.0	1.07	27.3
South Korea	1998	14455.0	0.85	23.2
Taiwan	1998	12546.0	0.79	15.8
Turkey	1998	6689.0	0.57	16.3
Iran	1999	1445.0	0.74	23.7
Israel	1999	11304.0	1.28	34.3
Netherlands	1999	23801.0	1.6	35.0
Singapore	1999	5017.0	0.95	24.9
South Korea	1999	17164.0	0.83	20.6
Taiwan	1999	12929.0	0.8	14.5
Turkey	1999	7860.0	0.57	15.4
Iran	2000	1871.0	0.67	24.5
Israel	2000	12251.0	1.27	33.5
Netherlands	2000	25579.0	1.55	36.5
Singapore	2000	6096.0	1.02	26.4
South Korea	2000	18593.0	0.95	20.9
Taiwan	2000	13734.0	0.87	15.6
Turkey	2000	7925.0	0.7	17.2
Iran	2001	2226.0	0.79	21.3
Israel	2001	12476.0	1.39	33.7
Netherlands	2001	25525.0	1.63	35.6
Singapore	2001	6231.0	1.24	27.2
South Korea	2001	21340.0	1.0	20.4
Taiwan	2001	15449.0	0.9	15.4
Turkey	2001	9673.0	0.71	14.9
Iran	2002	3198.0	0.83	21.0
Israel	2002	13097.0	1.35	33.6
Netherlands	2002	27372.0	1.62	37.4
Singapore	2002	7035.0	1.19	29.4
South Korea	2002	23633.0	0.97	22.6
Taiwan	2002	16537.0	0.91	15.8
Turkey	2002	12445.0	0.73	14.6
Iran	2003	4615.0	0.73	23.5
Israel	2003	14383.0	1.31	38.0
Netherlands	2003	30720.0	1.64	43.0
Singapore	2003	8505.0	1.33	35.0
South Korea	2003	28547.0	0.97	25.2
Taiwan	2003	18768.0	0.96	17.9
Turkey	2003	15840.0	0.69	16.3
Iran	2004	6081.0	0.73	22.7
Israel	2004	15122.0	1.33	37.4
Netherlands	2004	33458.0	1.68	44.3
Singapore	2004	10175.0	1.3	35.5
South Korea	2004	32898.0	0.96	25.1
Taiwan	2004	21914.0	0.96	17.6
Turkey	2004	18947.0	0.72	16.7
Iran	2005	8488.0	0.73	21.9
Israel	2005	15699.0	1.42	38.5
Netherlands	2005	38142.0	1.69	43.4
Singapore	2005	11232.0	1.43	37.4
South Korea	2005	38386.0	0.97	25.8
Taiwan	2005	26209.0	0.99	17.1
Turkey	2005	21055.0	0.72	15.8
Iran	2006	12005.0	0.73	19.4
Israel	2006	16779.0	1.36	38.1
Netherlands	2006	40317.0	1.69	44.2
Singapore	2006	12213.0	1.35	41.2
South Korea	2006	44687.0	0.96	25.0
Taiwan	2006	30082.0	0.98	17.1
Turkey	2006	23479.0	0.75	15.5
Iran	2007	15602.0	0.8	19.4
Israel	2007	17235.0	1.35	39.2
Netherlands	2007	42692.0	1.74	45.2
Singapore	2007	12371.0	1.41	43.6
South Korea	2007	49228.0	0.95	24.6
Taiwan	2007	32696.0	1.0	18.3
Turkey	2007	25862.0	0.84	15.5
Iran	2008	20550.0	0.79	17.7
Israel	2008	17662.0	1.45	39.6
Netherlands	2008	45372.0	1.77	45.8
Singapore	2008	13640.0	1.44	44.7
South Korea	2008	52296.0	0.98	24.9
Taiwan	2008	35515.0	1.03	19.7
Turkey	2008	26869.0	0.83	16.2
Iran	2009	24717.0	0.81	17.5
Israel	2009	17937.0	1.42	39.8
Netherlands	2009	49269.0	1.74	46.3
Singapore	2009	14413.0	1.51	47.0
South Korea	2009	55275.0	0.99	24.6
Taiwan	2009	38460.0	1.0	19.3
Turkey	2009	30966.0	0.8	15.9
Iran	2010	30159.0	0.82	17.4
Israel	2010	18347.0	1.44	41.7
Netherlands	2010	51315.0	1.82	48.0
Singapore	2010	16135.0	1.6	48.0
South Korea	2010	61750.0	1.03	25.0
Taiwan	2010	40996.0	0.97	19.6
Turkey	2010	33366.0	0.77	16.4
Iran	2011	40152.0	0.74	16.5
Israel	2011	18893.0	1.52	43.7
Netherlands	2011	53515.0	1.82	48.9
Singapore	2011	17110.0	1.63	50.5
South Korea	2011	67283.0	1.05	25.7
Taiwan	2011	43622.0	1.01	19.9
Turkey	2011	35051.0	0.77	16.9
Iran	2012	41711.0	0.79	17.6
Israel	2012	20229.0	1.46	42.4
Netherlands	2012	58166.0	1.84	50.9
Singapore	2012	18841.0	1.77	52.3
South Korea	2012	72406.0	1.09	26.2
Taiwan	2012	43901.0	1.04	21.2
Turkey	2012	36881.0	0.8	18.9
Iran	2013	42465.0	0.84	19.5
Israel	2013	20504.0	1.43	43.1
Netherlands	2013	60124.0	1.81	51.8
Singapore	2013	19799.0	1.74	54.9
South Korea	2013	75934.0	1.05	26.4
Taiwan	2013	44578.0	0.97	22.5
Turkey	2013	40326.0	0.8	19.1
Iran	2014	45660.0	0.91	19.4
Israel	2014	20895.0	1.48	44.1
Netherlands	2014	60251.0	1.78	53.8
Singapore	2014	20280.0	1.75	57.5
South Korea	2014	79493.0	1.04	26.2
Taiwan	2014	42366.0	0.97	24.2
Turkey	2014	41118.0	0.81	19.2
Iran	2015	46630.0	0.94	20.1
Israel	2015	21739.0	1.56	46.5
Netherlands	2015	61328.0	1.89	55.8
Singapore	2015	21793.0	1.78	58.7
South Korea	2015	83384.0	1.02	26.4
Taiwan	2015	39347.0	1.0	27.4
Turkey	2015	45200.0	0.83	20.1
Iran	2016	53632.0	0.97	19.8
Israel	2016	22459.0	1.57	46.8
Netherlands	2016	63663.0	1.85	57.3
Singapore	2016	22955.0	1.8	58.9
South Korea	2016	84673.0	1.02	27.1
Taiwan	2016	38959.0	1.04	29.4
Turkey	2016	48424.0	0.86	21.2
Iran	2017	57634.0	1.0	21.9
Israel	2017	23076.0	1.52	46.3
Netherlands	2017	65915.0	1.8	58.3
Singapore	2017	23911.0	1.73	61.0
South Korea	2017	86023.0	1.06	27.3
Taiwan	2017	38349.0	1.03	32.1
Turkey	2017	46225.0	0.9	22.8
Iran	2018	60468.0	1.05	24.2
Israel	2018	24369.0	1.47	48.1
Netherlands	2018	67722.0	1.76	60.2
Singapore	2018	24042.0	1.81	63.9
South Korea	2018	88653.0	1.07	28.5
Taiwan	2018	37921.0	1.09	34.8
Turkey	2018	47206.0	0.94	23.8
Iran	2019	68372.0	1.05	26.3
Israel	2019	24611.0	1.4	48.9
Netherlands	2019	68489.0	1.79	61.5
Singapore	2019	24455.0	1.9	66.0
South Korea	2019	93992.0	1.1	28.6
Taiwan	2019	39252.0	1.12	36.9
Turkey	2019	53824.0	0.93	23.6
Iran	2020	75548.0	1.08	29.6
Israel	2020	26094.0	1.44	50.3
Netherlands	2020	71878.0	1.73	62.9
Singapore	2020	26730.0	2.03	67.2
South Korea	2020	98442.0	1.11	30.2
Taiwan	2020	42178.0	1.2	40.9
Turkey	2020	60621.0	1.03	25.7
Iran	2021	80252.0	1.06	32.2
Israel	2021	28326.0	1.48	49.2
Netherlands	2021	78194.0	1.77	63.1
Singapore	2021	27982.0	1.86	67.1
South Korea	2021	104681.0	1.14	31.0
Taiwan	2021	46532.0	1.15	41.5
Turkey	2021	70296.0	1.01	26.3
Iran	2022	80519.0	1.03	33.4
Israel	2022	27739.0	1.47	49.8
Netherlands	2022	76351.0	1.72	63.9
Singapore	2022	28989.0	1.92	68.8
South Korea	2022	105500.0	1.17	32.5
Taiwan	2022	48146.0	1.2	42.1
Turkey	2022	74724.0	1.0	28.1
Iran	2023	76182.0	1.03	33.5
Israel	2023	27583.0	1.44	50.5
Netherlands	2023	75655.0	1.71	63.4
Singapore	2023	29075.0	2.0	71.2
South Korea	2023	103929.0	1.19	33.4
Taiwan	2023	45267.0	1.22	42.1
Turkey	2023	77300.0	1.05	29.6
Iran	2024	76939.0	1.12	33.6
Israel	2024	26911.0	1.48	51.5
Netherlands	2024	76276.0	1.68	64.7
Singapore	2024	31854.0	2.08	73.4
South Korea	2024	109768.0	1.22	35.5
Taiwan	2024	46123.0	1.27	43.2
Turkey	2024	82000.0	1.13	31.2
