# Supplementary material for: Iran’s great scientific divergence: The Middle-Income trap and the Political Economy of Science Policy
Source: PLoS One. 2026 Jun 3;21(6):e0349342. doi: 10.1371/journal.pone.0349342 (PMC13232799; doi:10.1371/journal.pone.0349342)
Supplement: S1 Data — (ZIP) [file pone.0349342.s001.zip › S1_Data/scival_period_summary (1).csv]

country	period	avg_outputs	avg_fwci	avg_international_collaboration_pct
Iran	1996-2005
Iran	2006-2015
Iran	2016-2024
Iran	1996-2024
South Korea	1996-2005
South Korea	2006-2015
South Korea	2016-2024
South Korea	1996-2024
Taiwan	1996-2005
Taiwan	2006-2015
Taiwan	2016-2024
Taiwan	1996-2024
Turkey	1996-2005
Turkey	2006-2015
Turkey	2016-2024
Turkey	1996-2024
Israel	1996-2005
Israel	2006-2015
Israel	2016-2024
Israel	1996-2024
Netherlands	1996-2005
Netherlands	2006-2015
Netherlands	2016-2024
Netherlands	1996-2024
Singapore	1996-2005
Singapore	2006-2015
Singapore	2016-2024
Singapore	1996-2024
