# Supplementary material for: Iran’s great scientific divergence: The Middle-Income trap and the Political Economy of Science Policy
Source: PLoS One. 2026 Jun 3;21(6):e0349342. doi: 10.1371/journal.pone.0349342 (PMC13232799; doi:10.1371/journal.pone.0349342)
Supplement: S1 Data — (ZIP) [file pone.0349342.s001.zip › S1_Data/scival_period_summary_fixed.csv]

country	period	avg_fwci	avg_intl_collab_pct	avg_outputs
Iran	1996-2005	0.6950000000000001	25.11	3110.8
Iran	2006-2015	0.817	18.45	31965.1
Iran	2016-2024	1.0433333333333334	28.277777777777782	69949.55555555556
Israel	1996-2005	1.314	34.79	12794.0
Israel	2006-2015	1.447	41.82000000000001	19022.0
Israel	2016-2024	1.4744444444444444	49.044444444444444	25685.333333333332
Netherlands	1996-2005	1.5979999999999999	37.38	27691.2
Netherlands	2006-2015	1.7900000000000003	49.07000000000001	52234.9
Netherlands	2016-2024	1.7566666666666666	61.70000000000001	71571.44444444444
Singapore	1996-2005	1.154	29.609999999999996	6554.5
Singapore	2006-2015	1.5979999999999999	49.839999999999996	16659.5
Singapore	2016-2024	1.9033333333333335	66.38888888888889	26665.88888888889
South Korea	1996-2005	0.907	23.029999999999998	21902.6
South Korea	2006-2015	1.016	25.499999999999996	64173.6
South Korea	2016-2024	1.12	30.45555555555556	97295.66666666667
Taiwan	1996-2005	0.876	16.41	16126.4
Taiwan	2006-2015	0.9970000000000001	20.92	39156.3
Taiwan	2016-2024	1.1466666666666667	38.111111111111114	42525.22222222222
Turkey	1996-2005	0.65	15.86	11238.9
Turkey	2006-2015	0.8	17.369999999999997	33911.8
Turkey	2016-2024	0.9833333333333333	25.811111111111114	62291.11111111111
