# Supplementary material for: Iran’s great scientific divergence: The Middle-Income trap and the Political Economy of Science Policy
Source: PLoS One. 2026 Jun 3;21(6):e0349342. doi: 10.1371/journal.pone.0349342 (PMC13232799; doi:10.1371/journal.pone.0349342)
Supplement: S1 Data — (ZIP) [file pone.0349342.s001.zip › S1_Data/scopus_pub_counts_MY_TH_ES_MX (1).csv]

country	year	pub_count
Malaysia	1960	22
Malaysia	1961	29
Malaysia	1962	38
Malaysia	1963	44
Malaysia	1964	41
Malaysia	1965	54
Malaysia	1966	57
Malaysia	1967	56
Malaysia	1968	69
Malaysia	1969	82
Malaysia	1970	96
Malaysia	1971	101
Malaysia	1972	143
Malaysia	1973	234
Malaysia	1974	275
Malaysia	1975	280
Malaysia	1976	268
Malaysia	1977	289
Malaysia	1978	289
Malaysia	1979	320
Malaysia	1980	327
Malaysia	1981	272
Malaysia	1982	301
Malaysia	1983	273
Malaysia	1984	268
Malaysia	1985	283
Malaysia	1986	284
Malaysia	1987	302
Malaysia	1988	361
Malaysia	1989	384
Malaysia	1990	483
Malaysia	1991	529
Malaysia	1992	505
Malaysia	1993	636
Malaysia	1994	758
Malaysia	1995	838
Malaysia	1996	990
Malaysia	1997	1069
Malaysia	1998	1133
Malaysia	1999	1281
Malaysia	2000	1342
Malaysia	2001	1304
Malaysia	2002	1376
Malaysia	2003	1719
Malaysia	2004	2036
Malaysia	2005	2385
Malaysia	2006	3037
Malaysia	2007	3587
Malaysia	2008	4922
Malaysia	2009	7736
Malaysia	2010	9892
Malaysia	2011	13327
Malaysia	2012	14892
Malaysia	2013	17082
Malaysia	2014	18816
Malaysia	2015	21334
Malaysia	2016	22479
Malaysia	2017	23091
Malaysia	2018	24428
Malaysia	2019	28066
Malaysia	2020	29178
Malaysia	2021	32297
Malaysia	2022	34716
Malaysia	2023	34323
Malaysia	2024	37751
Thailand	1960	12
Thailand	1961	11
Thailand	1962	10
Thailand	1963	16
Thailand	1964	17
Thailand	1965	14
Thailand	1966	20
Thailand	1967	44
Thailand	1968	40
Thailand	1969	45
Thailand	1970	68
Thailand	1971	70
Thailand	1972	81
Thailand	1973	273
Thailand	1974	329
Thailand	1975	200
Thailand	1976	170
Thailand	1977	196
Thailand	1978	227
Thailand	1979	286
Thailand	1980	291
Thailand	1981	294
Thailand	1982	305
Thailand	1983	316
Thailand	1984	370
Thailand	1985	408
Thailand	1986	387
Thailand	1987	484
Thailand	1988	528
Thailand	1989	505
Thailand	1990	660
Thailand	1991	652
Thailand	1992	737
Thailand	1993	792
Thailand	1994	769
Thailand	1995	925
Thailand	1996	1144
Thailand	1997	1310
Thailand	1998	1528
Thailand	1999	1652
Thailand	2000	1932
Thailand	2001	2059
Thailand	2002	2412
Thailand	2003	2697
Thailand	2004	3010
Thailand	2005	3788
Thailand	2006	4677
Thailand	2007	5135
Thailand	2008	5754
Thailand	2009	6503
Thailand	2010	7088
Thailand	2011	7867
Thailand	2012	8828
Thailand	2013	9070
Thailand	2014	9664
Thailand	2015	10262
Thailand	2016	11475
Thailand	2017	12187
Thailand	2018	14073
Thailand	2019	15421
Thailand	2020	18083
Thailand	2021	21734
Thailand	2022	24299
Thailand	2023	22755
Thailand	2024	26058
Spain	1960	69
Spain	1961	57
Spain	1962	82
Spain	1963	65
Spain	1964	90
Spain	1965	94
Spain	1966	109
Spain	1967	141
Spain	1968	132
Spain	1969	180
Spain	1970	201
Spain	1971	221
Spain	1972	398
Spain	1973	2244
Spain	1974	2923
Spain	1975	2345
Spain	1976	2338
Spain	1977	2565
Spain	1978	2353
Spain	1979	2859
Spain	1980	3061
Spain	1981	3489
Spain	1982	3808
Spain	1983	3567
Spain	1984	4551
Spain	1985	5591
Spain	1986	6127
Spain	1987	6681
Spain	1988	8532
Spain	1989	9470
Spain	1990	11366
Spain	1991	12291
Spain	1992	13972
Spain	1993	15332
Spain	1994	16738
Spain	1995	18228
Spain	1996	22744
Spain	1997	24937
Spain	1998	24989
Spain	1999	26212
Spain	2000	27254
Spain	2001	27970
Spain	2002	29196
Spain	2003	30987
Spain	2004	33117
Spain	2005	35883
Spain	2006	40872
Spain	2007	43755
Spain	2008	47228
Spain	2009	51657
Spain	2010	54227
Spain	2011	59501
Spain	2012	64074
Spain	2013	67833
Spain	2014	70061
Spain	2015	71423
Spain	2016	74003
Spain	2017	76360
Spain	2018	80024
Spain	2019	87563
Spain	2020	98551
Spain	2021	107402
Spain	2022	103071
Spain	2023	102242
Spain	2024	104426
Mexico	1960	69
Mexico	1961	53
Mexico	1962	62
Mexico	1963	85
Mexico	1964	93
Mexico	1965	82
Mexico	1966	92
Mexico	1967	119
Mexico	1968	109
Mexico	1969	132
Mexico	1970	173
Mexico	1971	192
Mexico	1972	407
Mexico	1973	984
Mexico	1974	974
Mexico	1975	774
Mexico	1976	790
Mexico	1977	675
Mexico	1978	682
Mexico	1979	937
Mexico	1980	898
Mexico	1981	962
Mexico	1982	1002
Mexico	1983	840
Mexico	1984	1005
Mexico	1985	1050
Mexico	1986	1008
Mexico	1987	1108
Mexico	1988	1278
Mexico	1989	1485
Mexico	1990	1701
Mexico	1991	2023
Mexico	1992	1967
Mexico	1993	2318
Mexico	1994	2477
Mexico	1995	3047
Mexico	1996	4402
Mexico	1997	4937
Mexico	1998	5371
Mexico	1999	5826
Mexico	2000	5778
Mexico	2001	6142
Mexico	2002	6332
Mexico	2003	6962
Mexico	2004	7565
Mexico	2005	8313
Mexico	2006	9043
Mexico	2007	9700
Mexico	2008	10793
Mexico	2009	11708
Mexico	2010	11761
Mexico	2011	12800
Mexico	2012	14209
Mexico	2013	15181
Mexico	2014	16440
Mexico	2015	17368
Mexico	2016	18465
Mexico	2017	19997
Mexico	2018	21611
Mexico	2019	23964
Mexico	2020	26895
Mexico	2021	28967
Mexico	2022	28346
Mexico	2023	27262
Mexico	2024	28183
