# Supplementary material for: Iran’s great scientific divergence: The Middle-Income trap and the Political Economy of Science Policy
Source: PLoS One. 2026 Jun 3;21(6):e0349342. doi: 10.1371/journal.pone.0349342 (PMC13232799; doi:10.1371/journal.pone.0349342)
Supplement: S1 Data — (ZIP) [file pone.0349342.s001.zip › S1_Data/worldbank_predictors_extra_MY_TH_ES_MX.csv]

country	year	gdp_pc_const	tertiary_enroll	gov_expend	trade_open	rd_expend_gdp	researchers_pm
Malaysia	1960	1266.31525712689			92.3286737129219
Malaysia	1961	1327.77650865403			90.054963929921
Malaysia	1962	1376.65800987085			89.1790435776073
Malaysia	1963	1439.55490061108			89.7058823529412
Malaysia	1964	1477.83156448895			86.4297056308782
Malaysia	1965	1551.33616738207			85.3149171270718
Malaysia	1966	1631.47589814079			81.0765873428245
Malaysia	1967	1654.76507573676			79.4919073960254
Malaysia	1968	1746.69654709275			82.932810201079
Malaysia	1969	1791.13966548692			84.2396149046176
Malaysia	1970	1855.24673850886			86.8797024262406
Malaysia	1971	1993.49999498673		4.55094003677368	79.4905441914319
Malaysia	1972	2128.90738683232			73.3755274261603
Malaysia	1973	2321.73809965247			77.3326924104043
Malaysia	1974	2455.31271360892			96.3863855105434
Malaysia	1975	2416.5134488266			90.6457101916532
Malaysia	1976	2632.12032089303			93.1956560441517
Malaysia	1977	2768.88534365126			92.7767470624614
Malaysia	1978	2883.07107029481			92.5460592303225
Malaysia	1979	3077.7893337814	3.99015998840332	5.08760976791382	103.153541271756
Malaysia	1980	3216.28778690077	4.22949981689453	5.72619009017944	112.587228933744
Malaysia	1981	3332.82000559163		6.69696998596191	110.862131810529
Malaysia	1982	3420.21717115114	4.61836004257202	7.03278017044067	110.458633524497
Malaysia	1983	3518.79492112604	4.58163022994995		108.016296632786
Malaysia	1984	3670.36601236602	5.07356023788452	5.66629981994629	106.629792583281
Malaysia	1985	3515.25505625205	5.98676013946533	6.1111102104187	104.683103136698
Malaysia	1986	3444.11713819558	6.9483699798584	7.24336004257202	106.497751208202
Malaysia	1987	3508.00948571695	7.50098991394043	6.32600021362305	111.919590553123
Malaysia	1988	3737.26006906652	7.47221994400024		122.624228645664
Malaysia	1989	3953.81471255834	6.66064977645874		136.689061416096
Malaysia	1990	4184.76072928976	7.25777006149292		146.888252533989
Malaysia	1991	4456.93133148159	8.06015014648438		159.311447263255
Malaysia	1992	4726.13789172987	9.16376972198486	5.11143016815185	150.611220981935
Malaysia	1993	5062.5911043705	9.45715999603271	4.65463018417358	157.940462501597
Malaysia	1994	5390.10167606966	10.3980398178101	4.70528984069824	179.904942673986
Malaysia	1995	5771.35211956083	11.2613296508789	4.3425498008728	192.113200253514
Malaysia	1996	6190.46429134886		4.91384983062744	181.766982485457	0.21645	91.99322
Malaysia	1997	6480.55649455855		4.62037992477417	185.66511116237
Malaysia	1998	5857.96702940857	22.9279899597168		209.492202808189	0.39789	157.86504
Malaysia	1999	6070.95621987091	24.1853408813477	5.68678998947144	217.570919391949
Malaysia	2000	6455.61419792583	27.5522994995117	5.9716100692749	220.406788982074	0.46899	282.98354
Malaysia	2001	6334.92795651698	26.960880279541	7.48446989059448	203.364636010653
Malaysia	2002	6516.90671560155	28.92991065979	7.65792989730835	199.356232695655	0.65254	300.56079
Malaysia	2003	6732.92049458099	31.2641696929932	7.50288009643555	194.195129056831
Malaysia	2004	7025.34558004381	29.779899597168	5.92389011383057	210.374265897124	0.5999	507.42811
Malaysia	2005	7234.02442689141	27.1163005828857		203.854644595624
Malaysia	2006	7469.8106921211	27.6703605651856	4.48576021194458	202.577146840398	0.61106	371.05001
Malaysia	2007	7769.59693350488	29.375789642334	4.37253999710083	192.465506357652
Malaysia	2008	7976.11785374773	32.9037017822266	3.95851993560791	176.668324785148	0.78847	598.97222
Malaysia	2009	7700.46111294033	35.0602111816406	5.97418022155762	162.558970452699	1.01001	1063.03522
Malaysia	2010	8118.92270511981	36.6774305573553	4.96645021438599	157.944764886771	1.03608	1452.73369
Malaysia	2011	8400.32248683558	35.5661790570975	5.76293992996216	154.937684607226	1.03342	1633.85555
Malaysia	2012	8710.52671359902	36.825516807355	5.73902988433838	147.841754766013	1.09269	1769.90749
Malaysia	2013	8964.80724896203	38.0700970900265	5.48122978210449	142.720991464873
Malaysia	2014	9341.73055971278	38.3919142029325	5.21264982223511	138.312231176843	1.26275	2015.97275
Malaysia	2015	9648.6797937523	44.289909239243	4.89487981796265	131.37007244526	1.27945	2256.60241
Malaysia	2016	9901.47960179812	45.4034659569972	4.75191020965576	126.8990100257	1.41517	2334.07987
Malaysia	2017	10293.7629205362	42.293211695146	4.6753101348877	133.155173371956
Malaysia	2018	10610.1950240479	43.3100279300797	4.47865009307861	130.402625502126	1.04026	2110.44315
Malaysia	2019	10902.9834855856	40.8082966813944	4.15775012969971	123.028562027943
Malaysia	2020	10171.4657842762	39.7445667367633	3.91176009178162	116.788182437638		711.51035
Malaysia	2021	10388.2667120857	38.1899993008367	4.26109393398867	134.035994690727
Malaysia	2022	11191.6511756943	36.9853099297291	3.49933781956284	146.424604753908		1218.32989
Malaysia	2023	11445.3925275079	37.2745812491757	3.51481008529663	132.593461641599
Malaysia	2024	11883.79127749	38.5013945445142		137.362571161559
Thailand	1960	592.465635112506			33.5598583586213
Thailand	1961	606.205592712551			34.4455713581831
Thailand	1962	632.983035716153			33.3361802438981
Thailand	1963	663.55436582592			33.5093396300662
Thailand	1964	688.017307298417			36.1300406932523
Thailand	1965	722.392299176819			34.9162381792472
Thailand	1966	779.304978301365			35.5602502954225
Thailand	1967	822.065821475732			38.3731248017245
Thailand	1968	863.617164738641			37.6202723383726
Thailand	1969	894.636115562961			36.1223008144778
Thailand	1970	969.511716318085			34.4023067652724
Thailand	1971	989.909220029885	2.80615997314453	3.06622004508972	34.8018251799158
Thailand	1972	1005.14454673498	2.95396995544434	3.02915000915527	37.3733101033821
Thailand	1973	1079.19199094554	2.93899011611939	2.55425000190735	38.6492576656576
Thailand	1974	1099.02939594966	2.95043992996216	2.14686989784241	45.5447697785706
Thailand	1975	1125.83955126106	3.50440001487732	2.38088011741638	41.3379512150811
Thailand	1976	1202.74424654629	3.2494900226593	3.01672005653381	42.940259009098
Thailand	1977	1291.9197681028	4.21241998672485	3.21512007713318	45.3360586481119
Thailand	1978	1394.18134022016	5.03536987304688		43.9989747661043
Thailand	1979	1438.53929504306	8.43535995483398	2.84528994560242	51.8679561735627
Thailand	1980	1482.08742004737	10.2965002059937	2.57453989982605	54.479065609659
Thailand	1981	1538.43127414973	7.61796998977661	2.88314008712769	53.9686664567334
Thailand	1982	1589.42168596819	18.5992393493652	3.27388000488281	47.5483288224509
Thailand	1983	1645.99169094684	20.8672790527344	3.46387004852295	47.3844960424744
Thailand	1984	1707.9308019841	21.3831195831299	3.43722009658814	48.0692654183176
Thailand	1985	1754.62716249659	19.8500595092773		49.1552284474048
Thailand	1986	1818.90504659625	18.4356708526611	3.40796995162964	49.1708546817786
Thailand	1987	1957.75963674452		3.1158299446106	57.2279844893387
Thailand	1988	2180.41358654182	14.9723901748657	2.75342988967896	67.4134705068906
Thailand	1989	2406.26996824545		2.50243997573852	72.4069335208579
Thailand	1990	2631.51971095863	15.9281196594238		75.7823643645399
Thailand	1991	2810.56702001316		3.08859992027283	78.4711349774175
Thailand	1992	2989.85385369019		3.04541993141174	77.9546456926093
Thailand	1993	3186.99707103229	19.8854808807373		77.7461171174097
Thailand	1994	3391.48986604062		3.4052300453186	81.2489529938277
Thailand	1995	3614.93244016732	21.1048393249512	3.14497995376587	89.7561749368245
Thailand	1996	3766.86364433088	22.2134990692139	3.49960994720459	84.2741479979753	0.11918	101.45653
Thailand	1997	3614.60848543994	24.7779598236084	4.57718992233276	95.0517906464755	0.10214	73.08507
Thailand	1998	3295.36018381294	28.7875995635986	4.62569999694824	100.240473732828
Thailand	1999	3403.08737356896	34.5813102722168	4.83267021179199	100.706288704433	0.24836	168.24107
Thailand	2000	3514.71662970608	35.3038711547852	5.25345993041992	121.297955351472	0.24471
Thailand	2001	3599.02524877358	38.9344787597656	4.81787014007568	120.267966273533	0.25231	279.59954
Thailand	2002	3783.75422073266	40.1257095336914	3.86491990089417	114.969743021067	0.23055
Thailand	2003	4018.15538187068	41.1551513671875	3.72561001777649	116.692819704865	0.24534	280.52762
Thailand	2004	4232.77157261934	42.1445999145508	4.03088998794556	127.411873720393	0.23828
Thailand	2005	4372.25730206261	44.3367195129395	3.93859004974365	137.853866832247	0.21889	311.93079
Thailand	2006	4551.5250018314	44.1761817932129	4.05038022994995	134.086946191268	0.23271
Thailand	2007	4760.66708464831	47.55419921875	3.60314989089966	129.873226989717	0.2008	320.05038
Thailand	2008	4805.76393990836	46.3521308898926	3.50850009918213	140.437011540931	0.20331
Thailand	2009	4737.45679763314	46.2023391723633	3.86193990707398	119.269418854589	0.23455	324.12834
Thailand	2010	5059.35747831657	46.3783774485726	3.50846004486084	127.250522638251
Thailand	2011	5070.23740191942	52.7332765596589	4.80556011199951	139.675407224576	0.36146	528.55687
Thailand	2012	5403.87846036273	50.7403100613359	4.53672981262207	137.67493851024
Thailand	2013	5516.61164164135	49.6879408184566	4.12401008605957	132.462274174269	0.44163	773.81018
Thailand	2014	5541.46599361845	49.9091820021394	3.91917751852112	130.905495444398	0.47988	941.80061
Thailand	2015	5688.85335397884	45.713134717198	3.86397622727286	124.839662152526	0.61609	844.08077
Thailand	2016	5857.78052935926	49.3227291503798	3.76761756770937	120.57522728913	0.77829	1179.07394
Thailand	2017	6076.74307700082	47.427491541895	3.46532147640365	120.891427433638	1.00165	1315.74983
Thailand	2018	6314.19948412043	46.1667791174286	3.19769395901619	120.841864730984	1.11375	1712.15367
Thailand	2019	6434.53770518034	44.9880040072053	3.02221411183282	109.689514715166	1.14317	1744.16222
Thailand	2020	6035.18627737077	42.5900878816865	3.15314171737183	97.8007432465178	1.32818	2018.34788
Thailand	2021	6121.52696529713	43.4690405127808	2.98212428478268	117.252944620852	1.20822	1695.79586
Thailand	2022	6278.7855138276	43.29484965617	2.61187022798634	132.858712082871	1.15902	1863.07585
Thailand	2023	6408.41432577294	45.4407811172674	2.52122219628772	128.824114152375	0.93628	1591.96746
Thailand	2024	6574.46109387985	44.9845744019321		136.747107022451
Spain	1960
Spain	1961
Spain	1962
Spain	1963
Spain	1964
Spain	1965
Spain	1966
Spain	1967
Spain	1968
Spain	1969
Spain	1970			1.83431994915009	25.8528842334683
Spain	1971			1.89063000679016	25.9266965745753
Spain	1972			2.0661199092865	27.2143538211121
Spain	1973				28.141361461061
Spain	1974			1.46060001850128	31.7321293898947
Spain	1975	14161.1462399115			29.1198999357995
Spain	1976	14475.2082357205		1.900750041008	30.1123441469801
Spain	1977	14733.6858232099		2.07864999771118	29.1985265451841
Spain	1978	14805.9881866507		2.23232007026672	27.7598226101619
Spain	1979	14682.1319378567		2.33973002433777	27.8704940660692
Spain	1980	14886.4067025715			31.5983694308493
Spain	1981	14761.3776341084			35.4228067524618
Spain	1982	14855.9108518513			36.5726058076023
Spain	1983	15045.4001753188			39.817262967199
Spain	1984	15250.4535062705			41.5938348404492
Spain	1985	15548.0400421709			40.9180792623493
Spain	1986	16005.9732611803			35.3920090023813
Spain	1987	16850.0903528198		3.13040995597839	36.3648005439518
Spain	1988	17670.9748560478		3.33067989349365	36.7581428262889
Spain	1989	18494.9397646048		3.55431008338928	37.4285579561832
Spain	1990	19174.77083233		3.63618993759155	35.652904977259
Spain	1991	19612.9766041957		3.74501991271973	35.5206586037759
Spain	1992	19698.51176766		3.83991003036499	36.020774482446
Spain	1993	19394.4931411816		4.24793004989624	36.9951619593819
Spain	1994	19762.3886289154		4.48788022994995	41.6958801099563
Spain	1995	20217.9031940372		4.43779993057251	44.8306279725111
Spain	1996	20658.8402775701		4.45979976654053	46.2977506718533	0.78795	1286.11531
Spain	1997	21310.4311888986			51.2271398594527	0.77825	1336.11001
Spain	1998	22135.4045018802		4.29121017456055	52.730313072059	0.8487	1487.41148
Spain	1999	23017.838771323		4.26387977600098	54.6969131882495	0.83921	1512.15158
Spain	2000	24106.8818529374		4.16786003112793	60.1216241049216	0.88315	1874.09659
Spain	2001	24878.3784543991	61.0042190551758	4.11147022247315	58.0138895625701	0.88838	1947.04358
Spain	2002	25205.3154769045	63.7400817871094	4.13351011276245	55.1021415309759	0.95947	2014.3626
Spain	2003	25481.1653690112	65.5322113037109	4.17126989364624	53.4357897202258	1.0232	2195.10581
Spain	2004	25825.3106463315	67.4735717773438	4.15485000610352	54.4795182656074	1.04013	2356.18397
Spain	2005	26294.447384391	68.1358337402344	4.14090013504028	54.6991667043772	1.09866	2516.19827
Spain	2006	26899.0921497113	68.9646224975586	4.17999982833862	56.0839263823216	1.17567	2613.24064
Spain	2007	27338.79541774	69.2297668457031	4.24615001678467	57.6269487657546	1.23823	2720.22197
Spain	2008	27112.526293889	69.4019393920898	4.51630020141602	55.8281315172523	1.32156	2850.35985
Spain	2009	25860.8142592652	71.4311676025391	4.89520978927612	46.8366899971109	1.35898	2876.51477
Spain	2010	25766.2515825743	76.3829116821289	4.83606004714966	52.6933699734019	1.35436	2879.99747
Spain	2011	25510.5579678829	80.7240905761719	4.71897983551025	58.5118228859632	1.32726	2775.30203
Spain	2012	24763.568274484	82.89208984375	4.46012020111084	60.5540346961864	1.29268	2693.39973
Spain	2013	24498.5559507945	85.1826324462891	4.32852983474731	61.6687726441327	1.26864	2623.64689
Spain	2014	24947.8512505913	87.9358520507812	4.27524995803833	63.39926213895	1.23401	2614.44648
Spain	2015	25982.4416197775	88.5305328369141	4.24903011322021	63.5820412248232	1.21165	2622.53289
Spain	2016	26719.2442268615	89.810791015625	4.19327020645142	63.1886778507294	1.1808	2712.74943
Spain	2017	27426.281015093	92.070182800293	4.17846012115479	66.167446137857	1.20198	2847.3656
Spain	2018	27956.7225466484	92.5194931030273	4.15045022964478	67.0094103982921	1.23288	2984.29629
Spain	2019	28301.4393949563	91.5387725830078	4.20255994796753	66.3662250440692	1.24207	3048.15265
Spain	2020	25077.019882928	91.59912109375	4.85118007659912	59.4461280147076	1.39637	3051.64642
Spain	2021	26705.3629138959	95.3768997192383	4.81316995620728	66.524588943191	1.39617	3229.64887
Spain	2022	28203.1093419474	95.0271606445312	4.58553981781006	78.4657338703054	1.40684	3387.49657
Spain	2023	28558.6319817501	93.7303466796875		71.7976366055733	1.49362	3653.80306
Spain	2024	29245.2192451729	93.7689666748047		69.9502612382631
Mexico	1960	4145.79302184391			20.1692024539877
Mexico	1961	4219.18150869443			19.0277401129944
Mexico	1962	4276.14326508853			18.6778421052632
Mexico	1963	4474.72750864397			18.2737264150943
Mexico	1964	4845.87442780417			17.4864940239044
Mexico	1965	5021.3479928949			17.1569230769231
Mexico	1966	5153.81469089099			16.4848684210526
Mexico	1967	5278.10822022788			15.8771987951807
Mexico	1968	5589.05119200198			16.3915803814714
Mexico	1969	5596.39687793608			16.8174630541872
Mexico	1970	5774.7704592642			17.4122972972973
Mexico	1971	5809.39879118197			16.359693877551
Mexico	1972	6099.20317390896			16.8900884955752
Mexico	1973	6385.19714673421			17.8768162083936
Mexico	1974	6559.30112736973			18.9811111111111
Mexico	1975	6740.62499353237			16.5145454545455
Mexico	1976	6845.37111751372			18.3570751276441
Mexico	1977	6888.5789464534			20.5412871822607
Mexico	1978	7309.60711423978			21.5107402652974
Mexico	1979	7814.54966733746			23.6401173402868
Mexico	1980	8290.28898927734			22.4346196504217
Mexico	1981	8875.07151189312			22.1172749435935
Mexico	1982	8676.57130971348			24.1340136217434
Mexico	1983	8098.51642174164			27.0961020358622
Mexico	1984	8207.92337537128			25.6724173446434
Mexico	1985	8194.16249388144			24.3312923896659
Mexico	1986	7713.61215366042			29.6062225899787
Mexico	1987	7716.49731737025			31.262320842785
Mexico	1988	7657.7274754579			38.7903369479031
Mexico	1989	7783.80581012845		2.28201007843018	38.3296500774472
Mexico	1990	8036.86114412537		2.32498002052307	38.5196964133297
Mexico	1991	8197.01179494896		2.54800009727478	35.7865351574196
Mexico	1992	8330.26426802488		3.00500988960266	35.553495904112
Mexico	1993	8411.79621338297			26.1631235736702
Mexico	1994	8623.48043007968		3.47706007957458	29.1584721341582
Mexico	1995	7970.64038496182		3.49746990203857	43.6658317263397
Mexico	1996	8320.65295694833			47.7678235339067	0.23838	217.03384
Mexico	1997	8770.84481553539			46.4918755715735	0.26404	229.69194
Mexico	1998	9161.89527783381		3.17838001251221	48.0318841400179	0.28519	219.74652
Mexico	1999	9264.97729259968		3.36164999008179	48.0122495761105	0.32719	227.07752
Mexico	2000	9581.96970210753	20.5259704589844	3.80870008468628	49.9104091872497	0.29205	227.09051
Mexico	2001	9398.35074355724	21.3776397705078	4.0313401222229	44.7401090123173	0.30815	235.3859
Mexico	2002	9242.27886130016	22.3153591156006	4.24307012557983	45.209829259652	0.33745	308.76297
Mexico	2003	9221.99666693097	23.0477905273438	4.83262014389038	48.700416880838	0.37454	328.13432
Mexico	2004	9421.28975988024	23.7031497955322	4.51204013824463	52.0406200335632	0.37053	383.11111
Mexico	2005	9491.51730225718	24.130989074707	4.63395023345947	52.5626446517886	0.38103	417.90546
Mexico	2006	9813.8280424425	24.5689697265625	4.49317979812622	54.4821160886169	0.35298	340.43454
Mexico	2007	9877.69532644737	25.1474304199219	4.47919988632202	55.2585243944498	0.38039	351.25363
Mexico	2008	9826.3421836048	25.7789402008057	4.60607004165649	56.3652818862573	0.42416	343.53328
Mexico	2009	9074.1188145564	26.2105903625488	4.94934988021851	54.5917421313503	0.45748	386.49816
Mexico	2010	9389.06722084275	27.1670207977295	4.93697023391724	59.2733845293851	0.47353	341.23898
Mexico	2011	9575.93437788582	28.0361595153809	4.9040699005127	62.1623872764498	0.45268	348.02663
Mexico	2012	9782.51776305354	29.3496494293213	4.88349008560181	64.2579318900113	0.40284	250.69335
Mexico	2013	9738.71059803658	30.3301601409912	4.50858020782471	62.6916747735807	0.40806	254.46546
Mexico	2014	9862.48125444199	31.2052898406982	5.06807994842529	64.0984090351215	0.41962	262.92059
Mexico	2015	10021.2386118827	31.9718608856201	5.05087995529175	70.412974676264	0.41477	284.58114
Mexico	2016	10100.5021214015	38.589771270752	4.75795984268188	75.6903034088551	0.37601	319.5511
Mexico	2017	10193.7727193457	40.3390693664551	4.39752006530762	76.9521260407254	0.31955	330.64996
Mexico	2018	10296.8690928534	41.6382789611816	4.13944005966187	80.2126616568975	0.29816	342.55971
Mexico	2019	10159.4448364319	43.0441398620605		77.4619722571128	0.27629	355.30353
Mexico	2020	9234.64362317923	45.1654510498047	4.4996600151062	76.8545557056016	0.29185	369.04189
Mexico	2021	9728.05680032556	45.6506195068359	4.23823976516724	83.0692976357895	0.27305	384.76538
Mexico	2022	10013.2479236143	46.4061317443848	4.05987977981567	88.7984855867186	0.25727	401.92849
Mexico	2023	10259.1766616403	47.474681854248		73.5788616365245	0.26746	419.44361
Mexico	2024	10316.4611902215	48.203441619873		74.5889079825143	0.25372	438.24497
